# Supplementary material for: Molecular determinants of ligand efficacy and potency in GPCR signaling
Source: Science. Author manuscript; Available in PMC 2024 Jan 16. (PMC7615523; doi:10.1126/science.adh1859)
Supplement: Table S1 [file EMS193248-supplement-Table_S1.xlsx]

## Sheet: Explanation
variable	explanation
GPCRdb	GPCRdb number, obtained from gpcrdb.org
SSE	secondary structure element (transmembrane helices 1-7, extra- and intracellular loops 1-3, helix 8, N- and C-termini)
adrenaline	Is the residue part of the adrenaline/epinephrine-binding site (within 4A of epinephrine in PDB 4LDO)? 1 - yes, 0 - no
Gprotein	Is the residue part of the G protein binding site? 1 - yes, 0 - no
cholesterol	Is the residue part of a cholesterol binding site? 1 - yes, 0 - no
modulation	Is the residue part of a known allosteric modulator binding site (i.e. structure has been solved)? NA - no, neutral - allosteric antagonist Cmpd-15, negative - negative allosteric modulator (NAM) A408, positive - positive allosteric modulator (PAM) 6FA
motif	does the residue belong to any of the following motifs? DRY, CWxP, PIF, NPxxY? If yes, the motif name is indicated
x50	is the residue the most conserved residue in the respective helix? 1 - yes, 0 - no
location	Is the residue located in the ligand binding site, the G protein binding site or the receptor core? If not, the location is given as 'other'
active_contact	does the residue form an active-state specififc contact with another residue (see Methods)? 1 - yes, 0 - no
inactive_contact	does the residue form an inactive-state specififc contact with another residue (see Methods)? 1 - yes, 0 - no
ET_Score_	indicates the Evolutionary Trace Score for the respective set of receptors (adrenergic, aminergic or Family A). Data were obtained from lichtargelab.org (see Methods)
classification	residue classification based on pharmacological importance and structural relevance (see main text, Fig. 5, and Methods)
explanation	explanation or proposed mechanism for pharmacologically important mutations
curation	1 - reliable curve fitting, 2 - unreliable curve fitting (no signaling, values from data fitting should not be interpreted)
expression_low	Is the cell-surface expression below 25% of wild-type cell surface expression? 1 - yes, 0 - no
expression	in percent of wild-type cell-surface expression, measured by ELISA, signaling data for mutations expressing to <25% should not be interpreted (see Main Text and Methods), Followed by standard error of mean (SEM), standard deviation (SD) and number of biological replicates (n) for cell-surface expression measurements (ELISA)
normalised_logEC50	logEC50 normalized to wild type (centered around 0). Negative values indicate a gain of function, positive values indicate a loss of function. Normalization was done using fitted values of wild type measured close in time to the mutant measurement to be corrected, to account for both day-to-day variation in the observed amplitudes as well as possible changes to this during the experiment.
normalised_amplitude	signal amplitude normalized to wild type (centered around 1).
logEC50_mean	mean logEC50 values calculated using independent curve fittings of biological replicates. Followed by calculated standard deviation(SD), standard error of mean(SEM)
amplitude_mean	mean signal amplitudes, calculated from independent curve fittings of biological replicates. Followed by calculated standard deviation(SD), standard error of mean(SEM)
BRET_n	number of biological replicates. Applies to all logEC50 and amplitude values given but not to the independently performed ELISA.
potency	indicates whether the value is unchanged or reduced compared to wild type based on defined cut-offs (Methods)
efficacy	indicates whether the value is unchanged or reduced compared to wild type based on defined cut-offs (Methods)
pharma_important	is the residue pharmacologically important, based on the effect of the respective mutation on adrenaline efficacy and potency? 1 - yes, 0 - no
x, y, z	x, y, and z coordinates of the inactive and active state structures (PDB IDs 2RH1 and 3SN6) after structural alignment.
distance	distance between C alpha atoms in the inactive vs active state, based on above coordinates
delta_phi, _psi, _omega	delta dihedral angles, inactive vs active state structure, see Methods.
acc	accessible surface area in Å^2, calculated using dssp (see Methods)
delta_acc	delta accessible surface area in Å^2 for the two structures 2RH1 and 3SN6, calculated using dssp (see Methods)
ref	Efficacy (amplitude) and potency (logEC50) measurements that were used to interpret data in other papers (doi indicated)

## Sheet: TableS1_updated
biosensor	mutation	amino_acid	GPCRdb	SSE	adrenaline	Gprotein	cholesterol	modulation	motif	x50	location	active_contact	inactive_contact	ET_Score_adrenergic	ET_Score_aminergic	ET_Score_classA	classification	explanation	curation	expression_low	expression	expression_SEM	expression_SD	expression_n	normalised_logEC50	normalised_amplitude	logEC50_mean	logEC50_SEM	logEC50_SD	amplitude_mean	amplitude_SEM	amplitude_SD	BRET_n	potency	efficacy	pharma_important	x_3SN6	y_3SN6	z_3SN6	x_2RH1	y_2RH1	z_2RH1	distance	delta_phi	delta_psi	delta_omega	acc_2RH1	acc_3SN6	delta_acc
Gs	G2A	2	N-term	N-term	0	0	0	NA	NA	0	other	NA	NA	NA	NA	NA	bystander	NA	1	0	115.2	10.45	18.1	3	0.269051	1.0373	-6.77123	0.216098	0.374293	0.0735211	0.00871016	0.0150864	3	WT-like	WT-like	0	NA	NA	NA	NA	NA	NA	NA	NA	NA	NA	NA	NA	NA
Gs	Q3A	3	N-term	N-term	0	0	0	NA	NA	0	other	NA	NA	NA	NA	NA	bystander	NA	1	0	101.2	10.53	18.25	3	-0.290666	1.11771	-7.33094	0.184629	0.319786	0.0710313	0.00306539	0.00530941	3	WT-like	WT-like	0	NA	NA	NA	NA	NA	NA	NA	NA	NA	NA	NA	NA	NA
Gs	P4A	4	N-term	N-term	0	0	0	NA	NA	0	other	NA	NA	NA	NA	NA	bystander	NA	1	0	88.5	22	44.01	4	-0.148059	1.04489	-7.18834	0.237973	0.412181	0.0664062	0.00789371	0.0136723	3	WT-like	WT-like	0	NA	NA	NA	NA	NA	NA	NA	NA	NA	NA	NA	NA	NA
Gs	G5A	5	N-term	N-term	0	0	0	NA	NA	0	other	NA	NA	NA	NA	NA	bystander	NA	1	0	112.1	13.1	22.7	3	-0.512876	1.0482	-7.55316	0.163017	0.282355	0.0670037	0.00447093	0.00774389	3	WT-like	WT-like	0	NA	NA	NA	NA	NA	NA	NA	NA	NA	NA	NA	NA	NA
Gs	N6A	6	N-term	N-term	0	0	0	NA	NA	0	other	NA	NA	NA	NA	NA	bystander	NA	1	0	86.7	12.91	22.36	3	-0.177951	1.17056	-7.21823	0.083791	0.14513	0.0742561	0.00286766	0.00496694	3	WT-like	WT-like	0	NA	NA	NA	NA	NA	NA	NA	NA	NA	NA	NA	NA	NA
Gs	G7A	7	N-term	N-term	0	0	0	NA	NA	0	other	NA	NA	NA	NA	NA	bystander	NA	1	0	97.9	18.73	32.44	3	0.140457	0.891057	-6.89982	0.0439776	0.0761714	0.0610698	0.00717166	0.0124217	3	WT-like	WT-like	0	NA	NA	NA	NA	NA	NA	NA	NA	NA	NA	NA	NA	NA
Gs	S8A	8	N-term	N-term	0	0	0	NA	NA	0	other	NA	NA	NA	NA	NA	modulator	not determined	1	0	59.5	6.762	11.71	3	-0.0354095	0.544551	-7.07569	0.15252	0.264172	0.0368806	0.0116318	0.0201469	3	WT-like	reduced	1	NA	NA	NA	NA	NA	NA	NA	NA	NA	NA	NA	NA	NA
Gs	A9G	9	N-term	N-term	0	0	0	NA	NA	0	other	NA	NA	NA	NA	NA	bystander	NA	1	0	116.1	11.23	19.45	3	-0.175991	0.9428	-7.21627	0.160354	0.320709	0.0612141	0.00726644	0.0145329	4	WT-like	WT-like	0	NA	NA	NA	NA	NA	NA	NA	NA	NA	NA	NA	NA	NA
Gs	F10A	10	N-term	N-term	0	0	0	NA	NA	0	other	NA	NA	NA	NA	NA	bystander	NA	1	0	97.7	11.48	19.88	3	-0.14186	1.1739	-7.18214	0.22077	0.441541	0.0763422	0.00827386	0.0165477	4	WT-like	WT-like	0	NA	NA	NA	NA	NA	NA	NA	NA	NA	NA	NA	NA	NA
Gs	L11A	11	N-term	N-term	0	0	0	NA	NA	0	other	NA	NA	NA	NA	NA	bystander	NA	1	0	94.2	11.61	20.1	3	-0.275248	1.07962	-7.31553	0.0509933	0.101987	0.0704023	0.00669606	0.0133921	4	WT-like	WT-like	0	NA	NA	NA	NA	NA	NA	NA	NA	NA	NA	NA	NA	NA
Gs	L12A	12	N-term	N-term	0	0	0	NA	NA	0	other	NA	NA	NA	NA	NA	bystander	NA	1	0	71.9	16.56	28.68	3	0.0714946	1.17929	-6.96878	0.246116	0.492231	0.0765019	0.00998259	0.0199652	4	WT-like	WT-like	0	NA	NA	NA	NA	NA	NA	NA	NA	NA	NA	NA	NA	NA
Gs	A13G	13	N-term	N-term	0	0	0	NA	NA	0	other	NA	NA	NA	NA	NA	bystander	NA	1	0	79.7	21.9	43.8	4	0.063493	1.04368	-6.97679	0.192013	0.384026	0.0685212	0.00485371	0.00970742	4	WT-like	WT-like	0	NA	NA	NA	NA	NA	NA	NA	NA	NA	NA	NA	NA	NA
Gs	P14A	14	N-term	N-term	0	0	0	NA	NA	0	other	NA	NA	NA	NA	NA	bystander	NA	1	0	111.2	18.7	32.38	3	0.0452553	1.06241	-6.99502	0.210084	0.363876	0.0749141	0.00787868	0.0136463	3	WT-like	WT-like	0	NA	NA	NA	NA	NA	NA	NA	NA	NA	NA	NA	NA	NA
Gs	N15A	15	N-term	N-term	0	0	0	NA	NA	0	other	NA	NA	NA	NA	NA	bystander	NA	1	0	55.6	12.33	24.65	4	0.00542635	0.950925	-7.03485	0.23599	0.471981	0.0618063	0.0093819	0.0187638	4	WT-like	WT-like	0	NA	NA	NA	NA	NA	NA	NA	NA	NA	NA	NA	NA	NA
Gs	R16A	16	N-term	N-term	0	0	0	NA	NA	0	other	NA	NA	NA	NA	NA	bystander	NA	1	0	91.6	19.29	38.58	4	0.235963	0.779432	-6.80432	0.425684	0.851369	0.05043	0.00797339	0.0159468	4	WT-like	WT-like	0	NA	NA	NA	NA	NA	NA	NA	NA	NA	NA	NA	NA	NA
Gs	S17A	17	N-term	N-term	0	0	0	NA	NA	0	other	NA	NA	NA	NA	NA	bystander	NA	1	0	70.3	9.62	19.24	4	-0.210626	0.948654	-7.25091	0.405293	0.810586	0.0615578	0.00841443	0.0168289	4	WT-like	WT-like	0	NA	NA	NA	NA	NA	NA	NA	NA	NA	NA	NA	NA	NA
Gs	H18A	18	N-term	N-term	0	0	0	NA	NA	0	other	NA	NA	NA	NA	NA	bystander	NA	1	0	100.7	15.94	31.88	4	0.0583676	0.899907	-6.98191	0.144499	0.288999	0.05829	0.00854745	0.0170949	4	WT-like	WT-like	0	NA	NA	NA	NA	NA	NA	NA	NA	NA	NA	NA	NA	NA
Gs	A19G	19	N-term	N-term	0	0	0	NA	NA	0	other	NA	NA	NA	NA	NA	bystander	NA	1	0	103.3	14.97	29.93	4	0.359792	0.866133	-6.68049	0.236424	0.472849	0.0563559	0.00666679	0.0133336	4	WT-like	WT-like	0	NA	NA	NA	NA	NA	NA	NA	NA	NA	NA	NA	NA	NA
Gs	P20A	20	N-term	N-term	0	0	0	NA	NA	0	other	NA	NA	NA	NA	NA	bystander	NA	1	0	100.2	7.342	12.72	3	0.187515	0.897386	-6.85276	0.237657	0.475313	0.058299	0.00619784	0.0123957	4	WT-like	WT-like	0	NA	NA	NA	NA	NA	NA	NA	NA	NA	NA	NA	NA	NA
Gs	D21A	21	N-term	N-term	0	0	0	NA	NA	0	other	NA	NA	NA	NA	NA	bystander	NA	1	0	105.5	16.62	28.79	3	0.320725	0.854499	-6.71955	0.419849	0.7272	0.0545527	0.0123228	0.0213436	3	WT-like	WT-like	0	NA	NA	NA	NA	NA	NA	NA	NA	NA	NA	NA	NA	NA
Gs	H22A	22	N-term	N-term	0	0	0	NA	NA	0	other	NA	NA	NA	NA	NA	bystander	NA	1	0	92.4	21.12	36.58	3	-0.223921	0.950553	-7.2642	0.13393	0.26786	0.0618199	0.00692825	0.0138565	4	WT-like	WT-like	0	NA	NA	NA	NA	NA	NA	NA	NA	NA	NA	NA	NA	NA
Gs	D23A	23	N-term	N-term	0	0	0	NA	NA	0	other	NA	NA	NA	NA	NA	bystander	NA	1	0	89.3	24.31	42.1	3	-0.0746982	0.931174	-7.11498	0.292694	0.585388	0.0605884	0.00522996	0.0104599	4	WT-like	WT-like	0	NA	NA	NA	NA	NA	NA	NA	NA	NA	NA	NA	NA	NA
Gs	V24A	24	N-term	N-term	0	0	0	NA	NA	0	other	NA	NA	NA	NA	NA	bystander	NA	1	0	88.4	25.92	44.89	3	0.0209531	1.0376	-7.01933	0.191451	0.382903	0.0671998	0.00770232	0.0154046	4	WT-like	WT-like	0	NA	NA	NA	NA	NA	NA	NA	NA	NA	NA	NA	NA	NA
Gs	T25A	25	N-term	N-term	0	0	0	NA	NA	0	other	NA	NA	NA	NA	NA	bystander	NA	1	0	82.6	20.76	41.52	4	-0.0785834	0.970042	-7.11886	0.224476	0.448952	0.0630717	0.00523873	0.0104775	4	WT-like	WT-like	0	NA	NA	NA	NA	NA	NA	NA	NA	NA	NA	NA	NA	NA
Gs	Q26A	26	1x25	TM1	0	0	0	NA	NA	0	core	NA	NA	NA	NA	NA	bystander	NA	1	0	110.1	8.272	14.33	3	-0.0778791	1.12156	-7.11816	0.288735	0.500103	0.079523	0.0105184	0.0182185	3	WT-like	WT-like	0	NA	NA	NA	NA	NA	NA	NA	NA	NA	NA	NA	NA	NA
Gs	Q27A	27	1x26	TM1	0	0	0	NA	NA	0	core	NA	NA	NA	NA	NA	bystander	NA	1	0	78.7	11.66	20.2	3	-0.10752	1.11223	-7.1478	0.130759	0.261519	0.090204	0.00153235	0.00306469	4	WT-like	WT-like	0	NA	NA	NA	NA	NA	NA	NA	NA	NA	NA	NA	NA	NA
Gs	R28A	28	1x27	TM1	0	0	0	NA	NA	0	core	NA	NA	NA	NA	NA	bystander	NA	1	0	93.7	17	34	4	-0.224461	1.04264	-7.26474	0.129688	0.259375	0.0847409	0.00266328	0.00532656	4	WT-like	WT-like	0	NA	NA	NA	NA	NA	NA	NA	NA	NA	NA	NA	NA	NA
Gs	D29A	29	1x28	TM1	0	0	0	NA	NA	0	core	NA	NA	NA	NA	NA	bystander	NA	1	0	82.8	7.696	13.33	3	-0.228777	1.03941	-7.26906	0.0580666	0.116133	0.084453	0.00228466	0.00456933	4	WT-like	WT-like	0	NA	NA	NA	NA	NA	NA	NA	NA	NA	NA	122	NA	NA
Gs	E30A	30	1x29	TM1	0	0	0	NA	NA	0	core	0	0	NA	NA	NA	bystander	NA	1	0	84.9	13.65	23.64	3	-0.0995625	0.991078	-7.13984	0.0897556	0.179511	0.0805649	0.00399446	0.00798891	4	WT-like	WT-like	0	-55.256	34.193	27.153	-56.628	36.496	23.098	4.86099	NA	-122.8	-3.9	164	204	-40
Gs	V31A	31	1x30	TM1	0	0	0	NA	NA	0	core	0	0	NA	NA	NA	bystander	NA	1	0	93.5	4.218	7.305	3	-0.275351	1.02727	-7.31563	0.0664582	0.132916	0.0834924	0.00454688	0.00909376	4	WT-like	WT-like	0	-51.642	35.286	27.49	-53.703	38.735	24.285	5.13959	-36	26.6	14.4	126	130	-4
Gs	W32A	32	1x31	TM1	0	0	0	NA	NA	0	core	0	0	14.57	80.98	516.11	bystander	NA	1	0	72	8.868	15.36	3	0.0638603	0.959623	-6.97642	0.161829	0.323658	0.0776801	0.00140675	0.0028135	4	WT-like	WT-like	0	-50.883	32.332	25.276	-51.724	35.453	24.381	3.35394	-19.8	3.9	0.8	129	166	-37
Gs	V33A	33	1x32	TM1	0	0	0	NA	NA	0	core	0	0	17.12	66.82	440.41	bystander	NA	1	0	96.6	8.903	15.42	3	-0.0572619	0.993498	-7.09754	0.0705337	0.141067	0.0805971	0.0038944	0.0077888	4	WT-like	WT-like	0	-51.694	34.026	21.952	-52.205	35.268	20.55	1.94147	4.4	-3.2	2.4	42	88	-46
Gs	V34A	34	1x33	TM1	0	0	0	NA	NA	0	core	0	0	14.53	72.83	655.59	bystander	NA	1	0	76.5	5.424	9.395	3	-0.0476181	0.940698	-7.0879	0.142053	0.284105	0.0769005	0.00615598	0.012312	4	WT-like	WT-like	0	-48.95	36.651	22.29	-50.513	38.624	19.887	3.47996	-16.5	20.1	1.7	98	100	-2
Gs	G35A	35	1x34	TM1	0	0	0	NA	NA	0	core	0	0	16.79	74.34	529.77	bystander	NA	1	0	104.4	6.652	11.52	3	-0.134938	0.967063	-7.17522	0.250976	0.501952	0.0788393	0.0041779	0.0083558	4	WT-like	WT-like	0	-46.757	34.172	24.151	-47.641	37.6	22.223	4.03111	-0.8	-9.5	2.7	39	24	15
Gs	M36A	36	1x35	TM1	0	0	0	NA	NA	0	core	0	1	10.36	40.57	294.54	bystander	NA	1	0	77.3	2.791	4.834	3	0.332625	0.928899	-6.70765	0.143244	0.286487	0.0756528	0.00382351	0.00764702	4	WT-like	WT-like	0	-46.641	31.845	21.155	-47.392	34.182	20.538	2.53106	-1.1	-5.5	1.9	56	56	0
Gs	G37A	37	1x36	TM1	0	0	0	NA	NA	0	core	0	0	11.72	41.18	284.07	bystander	NA	1	0	108.6	7.951	13.77	3	0.204398	0.911456	-6.83588	0.340391	0.589575	0.0760154	0.0086388	0.0149628	3	WT-like	WT-like	0	-46.704	34.716	18.674	-47.634	35.918	17.147	2.1544	11	7.4	4.7	13	16	-3
Gs	I38A	38	1x37	TM1	0	0	0	NA	NA	0	core	0	0	15.91	69.85	575.89	bystander	NA	1	0	80.8	10.79	18.69	3	0.274473	0.975775	-6.76581	0.17728	0.307057	0.0686549	0.00640845	0.0110998	3	WT-like	WT-like	0	-43.439	36.094	20.059	-44.741	38.307	17.906	3.35082	-11.1	-5.2	-1	100	93	7
Gs	V39A	39	1x38	TM1	0	0	0	NA	NA	0	core	0	0	14.51	62.12	450.42	bystander	NA	1	0	77.8	2.431	4.21	3	-0.0703141	0.974467	-7.11059	0.117254	0.234507	0.0790665	0.00350786	0.00701572	4	WT-like	WT-like	0	-41.615	32.756	19.979	-42.688	35.268	19.025	2.89337	3.9	2.6	2	75	71	4
Gs	M40A	40	1x39	TM1	0	0	0	NA	NA	0	core	0	0	8.9	35.81	196.16	bystander	NA	1	0	77.9	5.79	10.03	3	0.225556	1.01505	-6.81472	0.0933979	0.186796	0.082423	0.00554734	0.0110947	4	WT-like	WT-like	0	-42.835	32.139	16.436	-43.397	33.289	15.843	1.41067	3.1	2.1	1	17	12	5
Gs	S41A	41	1x40	TM1	0	0	0	NA	NA	0	core	0	0	11.33	63.61	402.43	bystander	NA	1	0	85.6	3.379	5.853	3	-0.101969	1.0427	-7.14225	0.245065	0.49013	0.0849053	0.00478478	0.00956956	4	WT-like	WT-like	0	-41.568	35.633	15.627	-42.717	36.491	13.824	2.30373	-4.7	-1.7	3.7	75	73	2
Gs	L42A	42	1x41	TM1	0	0	0	NA	NA	0	core	0	0	16.67	79.96	645.35	bystander	NA	1	0	96.2	7.162	12.4	3	-0.220455	0.969529	-7.26073	0.133055	0.26611	0.0786315	0.000798617	0.00159723	4	WT-like	WT-like	0	-38.118	34.886	17.034	-39.267	36.781	15.44	2.72985	3.4	-7.3	3.1	107	115	-8
Gs	I43A	43	1x42	TM1	0	0	0	NA	NA	0	core	1	0	10.39	39.83	346.14	passenger	NA	1	0	80.3	8.326	14.42	3	0.143887	0.975066	-6.89639	0.217568	0.435136	0.0786453	0.00262711	0.00525422	4	WT-like	WT-like	0	-37.98	31.652	15.027	-38.702	33.07	14.638	1.63809	-5.9	-7.4	0.9	40	26	14
Gs	V44A	44	1x43	TM1	0	0	0	NA	NA	0	core	0	0	7.13	33.3	172.08	bystander	NA	1	0	83.6	5.629	9.75	3	0.0717119	0.774294	-6.96857	0.349412	0.605199	0.0608665	0.00633431	0.0109713	3	WT-like	WT-like	0	-39.328	33.133	11.783	-39.409	33.796	10.955	1.06382	7.8	12.5	1.1	30	35	-5
Gs	L45A	45	1x44	TM1	0	0	0	NA	NA	0	core	0	0	9.91	56.75	557.41	bystander	NA	1	0	86.1	11.53	19.97	3	-0.506607	0.950606	-7.54689	0.167791	0.335582	0.0771194	0.00770705	0.0154141	4	WT-like	WT-like	0	-36.772	35.907	12.269	-37.174	36.92	11.022	1.65613	-13.5	-4.5	2.5	112	118	-6
Gs	A46G	46	1x45	TM1	0	0	0	NA	NA	0	core	0	0	15.3	59.59	488.05	bystander	NA	1	0	93.4	15.04	26.05	3	0.118718	0.82063	-6.92156	0.178226	0.356452	0.0671107	0.00624899	0.012498	4	WT-like	WT-like	0	-33.841	33.592	13.012	-34.402	34.887	12.722	1.44078	0.8	-4.4	2.7	56	50	6
Gs	I47A	47	1x46	TM1	0	0	0	NA	NA	0	core	1	0	7.18	22.94	189.36	passenger	NA	1	0	78.9	17.73	35.47	4	-0.130122	0.903092	-7.1704	0.275938	0.551876	0.0732973	0.00473013	0.00946027	4	WT-like	WT-like	0	-34.398	31.315	10.016	-34.504	32.125	10.089	0.820162	7.2	4.2	3.4	1	1	0
Gs	V48A	48	1x47	TM1	0	0	0	NA	NA	0	core	0	1	9.22	44.65	429.6	bystander	NA	1	0	90.6	9.411	16.3	3	0.341769	0.845663	-6.69851	0.057908	0.115816	0.0688848	0.00529356	0.0105871	4	WT-like	WT-like	0	-34.758	34.228	7.604	-34.654	34.496	7.106	0.575017	-4.1	-16.5	-2.2	30	42	-12
Gs	F49A	49	1x48	TM1	0	0	0	NA	NA	0	core	0	0	12.72	53.47	562.87	modulator	lipid interaction	1	0	90.7	15.39	26.65	3	-0.149786	0.705786	-7.19006	0.191156	0.331091	0.0589914	0.00734916	0.0127291	3	WT-like	reduced	1	-32.008	36.551	8.825	-32.025	36.972	8.451	0.563388	8.9	14	-2.1	114	108	6
Gs	G50A	50	1x49	TM1	0	0	0	NA	NA	0	core	0	0	1	5.58	136.21	bystander	NA	1	0	64.6	16.66	28.85	3	-0.121048	0.788493	-7.16133	0.475905	0.824293	0.0561045	0.0113415	0.0196441	3	WT-like	WT-like	0	-29.669	33.571	9.165	-29.401	34.414	9.427	0.92256	-4	-14.9	4.3	9	11	-2
Gs	N51A	51	1x50	TM1	0	0	0	NA	NA	1	core	NA	NA	1	1	15.74	NA	NA	1	1	18.8	5.917	10.25	3	0.956992	0.379354	-6.08329	0.242791	0.420526	0.0313472	0.00245987	0.00426062	3	NA	NA	NA	NA	NA	NA	NA	NA	NA	NA	NA	NA	NA	1	0	1
Gs	V52A	52	1x51	TM1	0	0	0	NA	NA	0	core	0	0	8.14	46.91	504.95	bystander	NA	1	0	103.3	17.84	30.9	3	-0.209309	0.989138	-7.24959	0.193943	0.335919	0.0814255	0.00103457	0.00179192	3	WT-like	WT-like	0	-30.466	35.146	3.894	-29.748	35.326	4.034	0.753342	1.6	-4.5	-1.1	63	58	5
Gs	L53A	53	1x52	TM1	0	0	0	NA	NA	0	core	0	1	1.71	20.41	380.33	bystander	NA	1	0	78.8	17.73	30.71	3	0.0911694	0.873915	-6.94911	0.171814	0.297591	0.0725821	0.00472089	0.00817682	3	WT-like	WT-like	0	-27.281	36.311	5.606	-26.51	36.272	5.86	0.812698	6.2	-6.5	2.2	24	26	-2
Gs	V54A	54	1x53	TM1	0	0	0	neutral	NA	0	core	1	1	1	4.87	117.84	passenger	NA	1	0	73.2	22.53	39.03	3	0.353098	0.936362	-6.68718	0.149931	0.259688	0.0773239	0.00158332	0.00274239	3	WT-like	WT-like	0	-25.447	33.133	4.606	-24.939	32.819	5.185	0.831806	3.7	-8.4	1.8	0	2	-2
Gs	I55A	55	1x54	TM1	0	0	1	NA	NA	0	core	NA	NA	6.06	29.15	299.64	NA	NA	1	1	14.5	7.983	13.83	3	0.926257	0.426033	-6.11402	0.32003	0.554309	0.035253	0.00174558	0.00302344	3	NA	NA	NA	NA	NA	NA	NA	NA	NA	NA	NA	NA	NA	39	39	0
Gs	T56A	56	1x55	TM1	0	0	0	NA	NA	0	core	0	1	11.05	53.27	562.6	bystander	NA	1	0	90.5	14.7	25.46	3	0.0321917	1.0507	-7.00809	0.0853463	0.147824	0.0871415	0.00428608	0.00742371	3	WT-like	WT-like	0	-26.112	36.817	0.287	-24.542	36.415	1.017	1.77747	-6.5	15.4	-5.6	58	57	1
Gs	A57G	57	1x56	TM1	0	0	0	NA	NA	0	core	1	1	1.91	13.42	258.76	passenger	NA	1	0	38.2	6.054	10.49	3	0.863885	0.961735	-6.17639	0.143578	0.248684	0.0802952	0.00804228	0.0139296	3	WT-like	WT-like	0	-22.813	36.546	2.154	-21.241	35.601	2.831	1.95513	0	-0.1	0.1	0	0	0
Gs	I58A	58	1x57	TM1	0	0	1	neutral	NA	0	core	0	1	2.01	14.74	176.67	modulator	cholesterol binding	1	0	29.8	4.215	7.301	3	0.576493	0.626009	-6.46379	0.146211	0.253246	0.0512684	0.00405053	0.00701573	3	WT-like	reduced	1	-21.723	33.866	-0.317	-20.436	32.522	0.702	2.12157	3	16.9	1.8	5	9	-4
Gs	A59G	59	1x58	TM1	0	0	1	NA	NA	0	core	0	1	8.74	48.13	585.54	bystander	NA	1	0	62	4.476	7.752	3	0.700153	0.910225	-6.34013	0.144732	0.250683	0.0756711	0.00585593	0.0101428	3	WT-like	WT-like	0	-22.993	36.09	-3.135	-21.612	34.257	-2.524	2.37495	-11.7	-9.5	0.8	68	72	-4
Gs	K60A	60	1x59	TM1	0	0	0	NA	NA	0	core	0	1	7.47	42.03	540.31	modulator	lipid interaction	1	0	36.7	5.778	10.01	3	1.04739	0.676473	-5.99288	0.341652	0.591758	0.0557304	0.00322206	0.00558078	3	reduced	reduced	1	-21.15	39.309	-2.256	-19.592	37.418	-1.753	2.50125	-6.2	46.6	-7.8	121	156	-35
Gs	F61A	61	1x60	TM1	0	0	0	NA	NA	0	core	0	0	NA	NA	NA	bystander	NA	1	0	59.1	4.807	8.326	3	0.428854	0.845596	-6.61142	0.0884932	0.153275	0.0697394	0.00177803	0.00307963	3	WT-like	WT-like	0	-17.907	37.633	-1.145	-16.331	36.183	-0.194	2.34322	-28.9	9.4	7.4	52	28	24
Gs	E62A	62	12x48	ICL1	0	1	0	NA	NA	0	G protein	0	0	NA	NA	NA	bystander	NA	1	0	81.2	8.94	15.48	3	0.505625	1.2788	-6.53465	0.0178639	0.0309413	0.0899159	0.00917477	0.0158912	3	WT-like	WT-like	0	-15.654	35.946	-3.702	-14.056	34.152	-2.539	2.6692	-23.5	20.2	10.2	169	92	77
Gs	R63A	63	12x49	ICL1	0	1	0	neutral	NA	0	G protein	1	1	NA	NA	NA	passenger	NA	1	0	101.7	24.27	42.03	3	0.400934	1.19239	-6.63934	0.140521	0.243389	0.0984478	0.00216887	0.00375659	3	WT-like	WT-like	0	-13.666	34.02	-1.073	-12.296	32.767	0.587	2.49048	-22.5	19.5	3.3	156	35	121
Gs	L64A	64	12x50	ICL1	0	0	0	neutral	NA	0	other	NA	NA	NA	NA	NA	NA	NA	1	1	17	4.59	7.95	3	0.748101	0.376488	-6.29218	0.160996	0.278853	0.0316145	0.00494322	0.00856191	3	NA	NA	NA	NA	NA	NA	NA	NA	NA	NA	NA	NA	NA	3	2	1
Gs	Q65A	65	12x51	ICL1	0	0	1	NA	NA	0	other	1	1	NA	NA	NA	passenger	NA	1	0	60.9	4.954	8.581	3	0.112335	0.819837	-6.92794	0.116293	0.201425	0.0679955	0.0043051	0.00745665	3	WT-like	WT-like	0	-16.979	30.457	-3.682	-16.197	29.619	-1.951	2.07609	6.6	-72.2	0.3	63	79	-16
Gs	T66A	66	2x37	TM2	0	0	0	NA	NA	0	core	1	1	NA	NA	NA	disconnected driver	disconnected driver	1	0	27.1	5.002	8.664	3	0.74984	0.696147	-6.29044	0.446099	0.630879	0.0617021	0.00552013	0.00780665	2	WT-like	reduced	1	-15.071	27.331	-2.62	-15.351	25.966	-1.222	1.97384	65.1	-26.7	1.8	58	68	-10
Gs	V67A	67	2x38	TM2	0	0	0	NA	NA	0	core	0	1	NA	NA	NA	bystander	NA	1	0	68	15.66	27.12	3	-0.322941	0.864639	-7.36322	0.0144263	0.0249871	0.0715308	0.00247531	0.00428737	3	WT-like	WT-like	0	-16.541	24.121	-4.042	-17.233	22.754	-2.104	2.47051	9.3	1.9	3.7	15	44	-29
Gs	T68A	68	2x39	TM2	0	1	0	NA	NA	0	G protein	1	1	1.64	16.21	130.47	connected driver	G protein binding	1	0	57.9	12.45	21.56	3	0.126734	0.722371	-6.91354	0.270122	0.467865	0.0597865	0.00535948	0.00928289	3	WT-like	reduced	1	-17.147	22.69	-0.566	-18.438	22.31	1.505	2.46984	-7.2	17	2.8	20	42	-22
Gs	N69A	69	2x40	TM2	0	0	0	neutral	NA	0	core	0	1	3.4	8.8	104.04	bystander	NA	1	0	62.6	5.312	9.2	3	0.3385	0.837529	-6.70178	0.214533	0.371581	0.0696963	0.00556359	0.00963641	3	WT-like	WT-like	0	-19.149	25.807	0.296	-19.802	25.873	1.45	1.32758	-5.9	-5.4	6.6	18	17	1
Gs	Y70A	70	2x41	TM2	0	0	1	NA	NA	0	core	1	1	5.95	27.45	290.45	passenger	NA	1	0	52.9	4.12	7.136	3	0.495443	0.944489	-6.54484	0.068186	0.118102	0.0781692	0.00286769	0.00496699	3	WT-like	WT-like	0	-21.685	25.203	-2.485	-21.769	25.13	-1.765	0.72855	13.7	1.5	0.6	39	57	-18
Gs	F71A	71	2x42	TM2	0	0	0	NA	NA	0	core	1	1	2.8	11.89	120.1	connected driver	connected driver	1	0	26.9	9.957	17.25	3	1.10232	0.60348	-5.93796	0.120136	0.208081	0.0502416	0.00415031	0.00718854	3	reduced	reduced	1	-23.184	22.33	-0.488	-23.627	22.38	0.152	0.779967	10.7	-13.4	5.1	1	18	-17
Gs	I72A	72	2x43	TM2	0	0	0	NA	NA	0	core	1	1	3.65	21.14	137.99	connected driver	connected driver	1	0	45.7	12.34	21.38	3	1.2113	0.743344	-5.82898	0.196443	0.340249	0.0615036	0.00279728	0.00484502	3	reduced	WT-like	1	-23.657	24.617	2.519	-23.99	24.777	3.074	0.666719	-3.7	19.3	-2.9	3	13	-10
Gs	T73A	73	2x44	TM2	0	0	1	NA	NA	0	core	0	0	6.22	29.57	291.08	bystander	NA	1	0	98.9	14.25	24.68	3	-0.680347	0.905273	-7.72063	0.0660229	0.114355	0.0741724	0.00459908	0.00796584	3	WT-like	WT-like	0	-25.21	27.08	0.069	-25.569	27.248	0.637	0.692625	-8.5	0	-2.5	34	30	4
Gs	S74A	74	2x45	TM2	0	0	1	NA	NA	0	core	0	0	NA	NA	NA	NA	NA	1	0	85.7	16	27.71	3	0.61088	1.34517	-6.4294	0.151726	0.262796	0.0953016	0.0143045	0.0247761	3	WT-like	increased	NA	-27.757	24.408	-0.811	-27.93	24.493	-0.523	0.346552	3.8	-7.8	0.3	6	7	-1
Gs	L75A	75	2x46	TM2	0	0	0	NA	NA	0	core	1	1	1	4.04	48.59	passenger	NA	1	0	81	8.768	15.19	3	0.560142	1.15347	-6.48014	0.0312871	0.0541909	0.089288	0.00357239	0.00618755	3	WT-like	WT-like	0	-28.358	23.972	2.914	-28.732	23.827	3.181	0.481861	11.9	-2.4	6.3	1	3	-2
Gs	A76G	76	2x47	TM2	0	0	0	NA	NA	0	core	0	0	2.83	4.26	124.31	modulator	network modifier	1	0	31.7	6.589	11.41	3	1.53297	0.603518	-5.50731	0.323144	0.559702	0.0468038	0.00484923	0.00839911	3	reduced	reduced	1	-28.86	27.731	3.266	-29.223	27.597	3.783	0.645766	0.6	-12.4	1	1	3	-2
Gs	C77A	77	2x48	TM2	0	0	1	NA	NA	0	core	0	0	13.32	44.28	432.47	bystander	NA	1	0	107.2	20.69	35.84	3	0.20993	1.12541	-6.83035	0.347732	0.602289	0.0872163	0.00250576	0.00434011	3	WT-like	WT-like	0	-31.384	27.858	0.419	-31.711	27.78	0.808	0.514134	9	-10.7	2.1	48	47	1
Gs	A78G	78	2x49	TM2	0	0	0	NA	NA	0	core	1	0	1	14.49	211.56	disconnected driver	disconnected driver	1	0	62.4	9.575	16.58	3	1.09875	0.826073	-5.94153	0.0804107	0.139275	0.0640303	0.00431694	0.00747716	3	reduced	WT-like	1	-33.292	24.836	1.719	-33.841	24.945	2.226	0.755203	9.6	-2.4	5.7	0	0	0
Gs	D79A	79	2x50	TM2	0	0	0	NA	NA	1	core	1	0	1	1	43.06	connected driver	x50	1	0	64.7	10.1	17.49	3	1.66048	0.529717	-5.3798	0.153979	0.2667	0.0409441	0.00295053	0.00511046	3	reduced	reduced	1	-33.506	26.426	5.164	-33.967	26.786	5.565	0.70917	-6.9	19	3.3	4	0	4
Gs	L80A	80	2x51	TM2	0	0	1	NA	NA	0	core	1	0	1.64	17.45	301.26	passenger	NA	1	0	68.9	5.574	9.655	3	0.368365	0.823395	-6.67191	0.425993	0.737841	0.0637064	0.00335923	0.00581836	3	WT-like	WT-like	0	-34.407	29.849	3.755	-34.608	30.127	3.821	0.349344	-11.8	-4	-0.6	32	32	0
Gs	V81A	81	2x52	TM2	0	0	1	NA	NA	0	core	0	0	3.85	28.37	331.13	bystander	NA	1	0	85.4	5.378	9.315	3	-0.397875	0.942067	-7.43815	0.140081	0.242627	0.073204	0.00745295	0.0129089	3	WT-like	WT-like	0	-37.624	28.659	2.113	-37.611	28.584	2.003	0.133768	3.6	18.7	7.5	55	52	3
Gs	M82A	82	2x53	TM2	0	0	0	NA	NA	0	core	1	0	3.78	13.94	212.71	disconnected driver	disconnected driver	1	0	89.4	14.64	25.36	3	2.1439	1.19992	-4.89638	0.11461	0.19851	0.0928502	0.00309849	0.00536674	3	reduced	WT-like	1	-38.278	27.107	5.524	-38.813	27.135	5.373	0.556606	-8.7	-7.4	3.5	2	0	2
Gs	G83A	83	2x54	TM2	0	0	0	NA	NA	0	core	0	0	4.35	11.67	225.45	modulator	not determined	1	0	70.8	5.828	10.09	3	0.95073	0.892086	-6.08955	0.131327	0.227466	0.0691316	0.0020552	0.00355971	3	reduced	WT-like	1	-38.729	30.342	7.469	-38.636	30.655	6.847	0.702497	-27.4	45.8	-2.4	0	0	0
Gs	L84A	84	2x55	TM2	0	0	1	NA	NA	0	core	0	1	5.87	57.25	399.43	bystander	NA	1	0	89.3	4.388	7.601	3	-0.126613	1.06744	-7.16689	0.246686	0.427272	0.0826566	0.000377918	0.000654573	3	WT-like	WT-like	0	-40.168	32.174	4.479	-40.529	32.316	3.951	0.655186	-8.6	-20.7	-9.5	102	108	-6
Gs	A85G	85	2x551	TM2	0	0	1	NA	NA	0	core	0	0	8.19	31.67	317.25	bystander	NA	1	0	110.6	8.491	14.71	3	0.265737	0.984712	-6.77454	0.187188	0.324219	0.0761735	0.00276713	0.0047928	3	WT-like	WT-like	0	-43.145	30.125	3.303	-42.852	29.649	2.537	0.948252	8.6	-32	2.1	17	20	-3
Gs	V86A	86	2x56	TM2	0	0	0	NA	NA	0	core	0	0	4.11	10.38	224.28	modulator	ligand binding modifier	1	0	85.5	16.91	29.29	3	1.19492	0.775795	-5.84536	0.121206	0.209935	0.0550691	0.00829702	0.0143709	3	reduced	WT-like	1	-43.461	27.078	5.574	-43.432	27.163	5.388	0.206548	43.5	4.7	2	0	0	0
Gs	V87A	87	2x57	TM2	0	0	0	NA	NA	0	core	NA	NA	6.78	17.6	268.45	NA	NA	1	1	11.2	2.307	3.995	3	0.944327	0.40821	-6.09595	0.484073	0.838439	0.0317869	0.00538409	0.00932552	3	NA	NA	NA	NA	NA	NA	NA	NA	NA	NA	NA	NA	NA	0	0	0
Gs	P88A	88	2x58	TM2	0	0	0	NA	NA	0	core	NA	NA	1	6.04	165.18	NA	NA	1	1	14.3	7.622	13.2	3	1.50985	0.322217	-5.53043	0.476979	0.826151	0.025113	0.00519504	0.00899807	3	NA	NA	NA	NA	NA	NA	NA	NA	NA	NA	NA	NA	NA	39	31	8
Gs	F89A	89	2x59	TM2	0	0	0	NA	NA	0	core	0	1	3.54	28.04	254.13	bystander	NA	1	0	114.9	21.76	37.69	3	0.0479161	0.827766	-6.99236	0.277838	0.481229	0.0642319	0.00447515	0.00775118	3	WT-like	WT-like	0	-47.641	30.264	7.353	-48.341	29.897	7.211	0.803027	14.3	-0.2	3.2	54	95	-41
Gs	G90A	90	2x60	TM2	0	0	0	NA	NA	0	core	0	0	3.14	20.94	236.47	bystander	NA	1	0	114.3	19.78	34.26	3	0.462248	1.12405	-6.57803	0.164864	0.285553	0.0870913	0.00229445	0.00397411	3	WT-like	WT-like	0	-47.502	27.538	9.991	-47.848	27.17	9.824	0.532005	-7.8	5.2	1.8	4	5	-1
Gs	A91G	91	2x61	TM2	0	0	0	NA	NA	0	core	0	0	2.49	25.64	291.33	bystander	NA	1	0	117.8	15.68	27.15	3	-0.0852108	0.980943	-7.12549	0.180401	0.312463	0.0759616	0.000450394	0.000780106	3	WT-like	WT-like	0	-47.229	30.168	12.712	-47.814	29.991	12.435	0.671031	-5.3	-0.3	-3.5	8	7	1
Gs	A92G	92	2x62	TM2	0	0	0	NA	NA	0	core	0	1	10.56	45.48	504.58	bystander	NA	1	0	95	11.52	19.96	3	0.0981786	0.805606	-6.9421	0.0680172	0.117809	0.0624213	0.00115503	0.00200057	3	WT-like	WT-like	0	-50.2	32.107	11.366	-50.969	31.621	11.002	0.979823	3.3	7.8	2.7	23	47	-24
Gs	H93A	93	2x63	TM2	0	0	0	NA	NA	0	core	0	1	8.27	32.24	307.58	bystander	NA	1	0	90.4	3.175	5.499	3	0.624532	0.841876	-6.41575	0.0491782	0.0851791	0.0651317	0.00252898	0.00438032	3	WT-like	WT-like	0	-51.9	28.707	11.157	-52.711	28.227	10.842	0.993653	-7.3	1.9	-0.9	36	57	-21
Gs	I94A	94	2x64	TM2	0	0	0	NA	NA	0	core	0	1	NA	NA	NA	bystander	NA	1	0	88.9	14.33	24.81	3	0.366114	0.941172	-6.67416	0.204757	0.35465	0.0728491	0.000937014	0.00162296	3	WT-like	WT-like	0	-51.412	28.165	14.899	-52.126	27.766	14.597	0.871895	-1.8	21.3	-1.3	50	67	-17
Gs	L95A	95	2x65	TM2	0	0	0	NA	NA	0	core	0	1	NA	NA	NA	bystander	NA	1	0	68.2	13.02	22.55	3	0.155436	0.880751	-6.88484	0.143548	0.248633	0.0682791	0.00296396	0.00513373	3	WT-like	WT-like	0	-52.531	31.746	15.564	-52.987	31.34	15.676	0.620738	-9.2	-4.1	7.5	35	84	-49
Gs	M96A	96	2x66	TM2	0	0	0	NA	NA	0	core	0	0	NA	NA	NA	bystander	NA	1	0	88.8	6.223	10.78	3	0.434836	0.803456	-6.60544	0.400795	0.694198	0.0620646	0.00552785	0.00957452	3	WT-like	WT-like	0	-55.83	31.637	13.643	-56.175	31.495	13.557	0.382864	-2.8	5.1	1	109	83	26
Gs	K97A	97	ECL1	ECL1	0	0	0	NA	NA	0	other	0	1	NA	NA	NA	bystander	NA	1	0	67.1	5.354	9.274	3	0.566208	0.928561	-6.47407	0.0137311	0.023783	0.0717666	0.00731282	0.0126662	3	WT-like	WT-like	0	-56.711	28.114	14.838	-57.06	27.853	14.484	0.561461	-2.4	-3.1	-0.8	146	90	56
Gs	M98A	98	23x49	ECL1	0	0	0	NA	NA	0	other	0	1	NA	NA	NA	bystander	NA	1	0	108.5	1.304	2.259	3	0.160158	0.881601	-6.88012	0.128505	0.222577	0.061482	0.00639366	0.0110741	3	WT-like	WT-like	0	-57.696	27.312	11.251	-58.038	27.18	10.845	0.547014	-3.6	2.5	5.8	73	51	22
Gs	W99A	99	23x50	ECL1	0	0	0	NA	NA	0	other	NA	NA	NA	NA	NA	NA	NA	2	1	9.2	3.309	6.618	4	2.58697	0	-4.45331	1.49608	2.59129	0	0	0	3	NA	NA	NA	NA	NA	NA	NA	NA	NA	NA	NA	NA	NA	0	9	-9
Gs	T100A	100	23x51	ECL1	0	0	0	NA	NA	0	other	0	0	NA	NA	NA	bystander	NA	1	0	119.9	8.074	16.15	4	0.103555	1.01316	-6.93672	0.378284	0.655207	0.0864393	0.00311284	0.00539161	3	WT-like	WT-like	0	-57.361	30.672	5.797	-57.467	30.544	5.337	0.489101	17.8	1.7	2.8	71	115	-44
Gs	F101A	101	23x52	ECL1	0	0	0	NA	NA	0	other	0	1	NA	NA	NA	modulator	lipid interaction	1	0	50.9	6.741	11.67	3	0.524272	0.50299	-6.51601	0.0610552	0.105751	0.0427371	0.00278135	0.00481744	3	WT-like	reduced	1	-55.12	29.985	2.797	-55.214	30.155	2.253	0.577643	10.2	-7.9	4.3	74	57	17
Gs	G102A	102	3x21	TM3	0	0	0	NA	NA	0	core	0	1	NA	NA	NA	modulator	not determined	1	0	31.3	7.018	12.15	3	1.19952	0.405154	-5.84076	0.651196	1.12791	0.0339604	0.00390973	0.00677185	3	reduced	reduced	1	-57.609	27.839	0.887	-57.398	27.507	0.503	0.549728	7.4	11.4	0.9	26	19	7
Gs	N103A	103	3x22	TM3	0	0	0	NA	NA	0	core	0	0	NA	NA	NA	bystander	NA	1	0	123.4	2.691	4.661	3	-0.294024	0.87661	-7.3343	0.0896474	0.155274	0.0749064	0.00419615	0.00726795	3	WT-like	WT-like	0	-57.413	24.281	-0.403	-56.833	23.916	-0.636	0.723819	-14	-24.8	0.5	59	15	44
Gs	F104A	104	3x23	TM3	0	0	0	NA	NA	0	core	0	0	15.85	75.95	706.87	bystander	NA	1	0	115.4	5.318	9.212	3	0.172395	0.990482	-6.86788	0.136164	0.235844	0.0841552	0.00199977	0.0034637	3	WT-like	WT-like	0	-55.127	24.362	-3.449	-54.442	24.628	-3.53	0.739285	6.5	12.7	-0.6	150	139	11
Gs	W105A	105	3x24	TM3	0	0	0	NA	NA	0	core	0	1	6.81	43.01	420.11	bystander	NA	1	0	97.7	5.991	10.38	3	-0.474044	0.90692	-7.51432	0.217588	0.376874	0.0763919	0.00851921	0.0147557	3	WT-like	WT-like	0	-52.726	26.623	-1.557	-51.95	26.388	-1.323	0.843894	-9.8	11.7	-0.5	63	110	-47
Gs	C106A	106	3x25	TM3	0	0	0	NA	NA	0	core	NA	NA	1	1.47	48.75	NA	NA	2	1	15.7	6.624	11.47	3	3.04028	0	-4	0	0	0	0	0	3	NA	NA	NA	NA	NA	NA	NA	NA	NA	NA	NA	NA	NA	17	15	2
Gs	E107A	107	3x26	TM3	0	0	0	NA	NA	0	core	0	1	8.37	35.8	349.27	modulator	not determined	1	0	68.8	9.166	15.88	3	0.449933	0.719298	-6.59035	0.167453	0.290038	0.0609275	0.0031518	0.00545908	3	WT-like	reduced	1	-51.676	21.664	-0.855	-51.281	21.054	-0.7	0.743068	0.5	-9.7	-0.5	37	50	-13
Gs	F108A	108	3x27	TM3	0	0	1	NA	NA	0	core	0	0	10.38	48.07	578.77	bystander	NA	1	0	61.9	21.7	37.59	3	0.621695	0.97968	-6.41858	0.0553207	0.0958182	0.0833501	0.00277254	0.00480218	3	WT-like	WT-like	0	-48.949	23.965	-2.179	-48.49	23.251	-2.162	0.848979	14.6	-0.1	4.6	64	69	-5
Gs	W109A	109	3x28	TM3	0	0	0	NA	NA	0	core	0	1	1.64	10.69	159.39	bystander	NA	1	0	69.9	30.21	52.33	3	0.460694	0.959376	-6.57959	0.342795	0.593739	0.0814907	0.00346929	0.00600899	3	WT-like	WT-like	0	-47.905	24.911	1.363	-47.454	24.481	1.305	0.625831	-9.1	2.9	1.5	21	40	-19
Gs	T110A	110	3x29	TM3	0	0	0	NA	NA	0	core	0	1	3.03	26.56	306.08	modulator	ligand binding modifier	1	0	106.1	5.826	10.09	3	0.881755	0.987169	-6.15852	0.144024	0.249456	0.0692845	0.00489514	0.00847864	3	reduced	WT-like	1	-47.806	21.324	2.638	-47.425	20.874	2.523	0.600738	-3.2	0.6	0.8	12	23	-11
Gs	S111A	111	3x30	TM3	0	0	0	NA	NA	0	core	0	0	2.41	30.16	280.41	bystander	NA	1	0	110.2	7.867	15.73	4	0.38492	0.880668	-6.65536	0.472274	0.818003	0.074687	0.0011922	0.00206496	3	WT-like	WT-like	0	-45.724	20.41	-0.416	-45.187	19.824	-0.416	0.794836	4.9	-13.4	-0.8	0	0	0
Gs	I112A	112	3x31	TM3	0	0	1	NA	NA	0	core	0	0	6.08	34.57	374.74	bystander	NA	1	0	115.7	7.301	14.6	4	0.332902	0.918522	-6.70738	0.626604	1.08531	0.0785109	0.0040769	0.0070614	3	WT-like	WT-like	0	-43.166	23.173	0.135	-42.596	22.595	0.267	0.82244	9.9	8	-0.5	16	21	-5
Gs	D113A	113	3x32	TM3	1	0	0	NA	NA	0	ligand	0	0	1	3.39	228.74	modulator	ligand binding	2	0	128	7.172	14.34	4	0.350693	0	-6.68959	0.310414	0.537653	0	0	0	3	reduced	reduced	1	-43.059	21.969	3.755	-42.527	21.652	3.952	0.649863	-5.9	-2.6	1.1	19	17	2
Gs	V114A	114	3x33	TM3	1	0	0	NA	NA	0	ligand	0	0	5.17	21.81	299.7	modulator	ligand binding	1	0	115.8	6.637	11.5	3	2.64864	0.988163	-4.39164	0.118315	0.204928	0.0838721	0.00457439	0.00792308	3	reduced	WT-like	1	-42.098	18.396	2.944	-41.654	18.003	3.158	0.630382	5.7	-4.5	2	26	27	-1
Gs	L115A	115	3x34	TM3	0	0	1	NA	NA	0	core	0	0	1	22.49	436.33	bystander	NA	1	0	107.8	4.726	8.185	3	0.537215	0.764138	-6.50306	0.0980742	0.169869	0.0649465	0.00093791	0.00162451	3	WT-like	WT-like	0	-39.695	19.612	0.249	-39.23	19.066	0.319	0.720584	1.6	7.3	-4.2	25	29	-4
Gs	C116A	116	3x35	TM3	0	0	0	NA	NA	0	core	0	0	1.64	18.46	238.36	modulator	network modifier	1	0	107.1	2.55	4.416	3	-0.0157744	0.640692	-7.05605	0.212604	0.36824	0.05419	0.00235421	0.00407762	3	WT-like	reduced	1	-37.866	21.908	2.676	-37.173	21.44	2.47	0.861225	-3	0.2	1.8	1	2	-1
Gs	V117A	117	3x36	TM3	1	0	0	NA	NA	0	ligand	1	1	2.01	12.72	233.25	disconnected driver	ligand binding	1	0	77.5	9.261	22.68	3	0.553612	0.676124	-6.48667	0.100103	0.173384	0.0571684	0.00570361	0.00987895	3	WT-like	reduced	1	-37.621	19.182	5.308	-36.816	18.923	5.313	0.845654	6.5	-15.7	1.6	11	8	3
Gs	T118A	118	3x37	TM3	0	0	0	NA	NA	0	core	0	0	1	16.67	322.28	modulator	ligand binding modifier	1	0	55.9	11	26.94	3	2.49723	0.612739	-4.54305	0.106772	0.184934	0.052869	0.00818037	0.0141688	3	reduced	reduced	1	-36.258	16.582	2.897	-35.899	16.139	2.81	0.576801	10.9	-1.1	3.5	4	0	4
Gs	A119G	119	3x38	TM3	0	0	0	NA	NA	0	core	1	1	2.27	17.7	338.33	disconnected driver	disconnected driver	1	0	67.3	5.669	13.89	3	0.339586	0.723337	-6.70069	0.114085	0.197601	0.0611798	0.00235039	0.00407099	3	WT-like	reduced	1	-33.851	19.053	1.294	-33.35	18.307	0.922	0.972574	1.9	-6.6	-0.4	0	0	0
Gs	S120A	120	3x39	TM3	0	0	0	NA	NA	0	core	1	1	1	1	125.02	connected driver	connected driver	1	0	78.3	9.886	24.22	3	1.48821	0.84426	-5.55207	0.167126	0.28947	0.0717216	0.00513318	0.00889093	3	reduced	WT-like	1	-32.585	20.152	4.71	-31.787	19.392	4.247	1.19531	1.5	-10.9	0.7	2	0	2
Gs	I121A	121	3x40	TM3	0	0	0	NA	PIF	0	core	1	1	1	13.81	242.42	connected driver	motif	1	0	72.1	34.2	59.23	3	2.11749	0.427456	-4.92279	0.174127	0.246253	0.0368573	0.00126795	0.00179316	2	reduced	reduced	1	-31.922	16.72	6.217	-31.003	15.852	5.474	1.4663	16	-19.2	3.6	0	0	0
Gs	E122A	122	3x41	TM3	0	0	0	negative	NA	0	core	1	1	7.05	26.45	284.65	passenger	NA	1	0	102.4	10.63	18.42	3	0.833779	1.16962	-6.2065	0.0619268	0.10726	0.0819914	0.00849071	0.0147063	3	WT-like	WT-like	0	-30.609	15.319	2.935	-30.01	14.681	1.961	1.3094	12.9	-7.9	2.4	28	35	-7
Gs	T123A	123	3x42	TM3	0	0	0	NA	NA	0	core	1	0	4.58	12.91	203.27	disconnected driver	disconnected driver	1	0	34.1	3.699	6.407	3	0.0247057	0.468454	-7.01557	0.0698918	0.121056	0.0363507	0.00144081	0.00249556	3	WT-like	reduced	1	-28.221	18.249	2.488	-27.526	17.588	1.776	1.19453	5.5	4.4	-0.3	2	1	1
Gs	L124A	124	3x43	TM3	0	0	0	NA	NA	0	core	1	1	1	5.21	80.7	connected driver	connected driver	2	0	27.8	3.622	6.274	3	-0.0712993	0	-7.11158	0.111578	0.193259	0	0	0	3	reduced	reduced	1	-26.885	17.814	6.019	-26.183	16.932	5.25	1.36458	-1.8	-1.4	-1.8	2	1	1
Gs	C125A	125	3x44	TM3	0	0	0	negative	NA	0	core	0	0	1	15.5	246.63	modulator	network modifier	2	0	113.1	9.232	15.99	3	0.81642	0	-6.22386	0.776142	1.34432	0	0	0	3	reduced	reduced	1	-26.225	14.184	5.109	-25.71	13.344	4.18	1.3542	5.5	-5.9	3.9	13	11	2
Gs	V126A	126	3x45	TM3	0	0	0	positive	NA	0	core	0	0	6.74	26.79	296.2	bystander	NA	1	0	90.2	6.295	10.9	3	0.793039	1.04449	-6.24724	0.113378	0.196376	0.0805901	0.00298431	0.00516898	3	WT-like	WT-like	0	-24.43	15.33	1.954	-23.819	14.517	1.03	1.37407	7.5	-12.8	-1.4	32	22	10
Gs	I127A	127	3x46	TM3	0	0	0	NA	NA	0	core	1	1	1.92	5.25	82.14	connected driver	connected driver	1	0	77.2	23.48	46.95	4	1.86625	1.0316	-5.17403	0.20709	0.358691	0.0801431	0.0078496	0.0135959	3	reduced	WT-like	1	-22.114	17.604	3.931	-21.578	16.686	3.279	1.24705	5.9	-1.8	-3	1	8	-7
Gs	A128G	128	3x47	TM3	0	0	0	NA	NA	0	core	0	1	3.37	10.95	110.64	bystander	NA	1	0	67.3	24.09	48.18	4	-0.153673	0.850111	-7.19395	0.145637	0.25225	0.0657717	0.000499521	0.000865196	3	WT-like	WT-like	0	-21.508	14.706	6.306	-20.714	13.618	5.352	1.65054	10.8	0.9	-0.9	0	0	0
Gs	V129A	129	3x48	TM3	0	0	0	negative	NA	0	core	1	1	5.92	32.43	272.35	passenger	NA	1	0	80.3	28.03	56.06	4	0.811456	1.09999	-6.22882	0.0891891	0.15448	0.0849324	0.00244588	0.00423638	3	WT-like	WT-like	0	-20.424	12.682	3.271	-19.833	11.472	2.325	1.64569	1.6	8.6	2.5	53	47	6
Gs	D130A	130	3x49	TM3	0	0	0	positive	DRY	0	core	1	1	1	4.61	49.49	connected driver	motif	1	0	57.9	17.55	35.1	4	0.017686	0.706653	-7.02259	0.198163	0.280245	0.0531433	0.00443735	0.00627536	2	WT-like	reduced	1	-18.189	15.565	2.189	-17.859	14.396	0.793	1.85048	-2.3	-2.1	5	11	9	2
Gs	R131A	131	3x50	TM3	0	1	0	NA	DRY	1	G protein	1	1	1	1	61.11	passenger	NA	1	0	52.9	15.8	31.6	4	0.518877	0.783921	-6.5214	0.0795214	0.137735	0.0603355	0.00605307	0.0104842	3	WT-like	WT-like	0	-16.31	15.596	5.489	-15.942	14.97	4.064	1.59935	-4.3	-5.8	-2.7	26	39	-13
Gs	Y132A	132	3x51	TM3	0	0	0	NA	DRY	0	core	0	0	2.62	12.83	160.14	modulator	motif	1	0	58.8	18.11	36.21	4	0.775461	0.727498	-6.26482	0.402523	0.697191	0.0562612	0.00541898	0.00938595	3	WT-like	reduced	1	-16.175	11.793	5.638	-15.234	11.221	4.321	1.71673	6.2	6.4	-0.1	81	43	38
Gs	F133A	133	3x52	TM3	0	0	0	positive	NA	0	core	1	1	9.91	33.88	324.96	passenger	NA	1	0	55.1	7.032	12.18	3	0.492257	0.949853	-6.54802	0.295759	0.51227	0.0736498	0.00164214	0.00284427	3	WT-like	WT-like	0	-14.579	11.861	2.194	-13.569	11.129	0.885	1.80815	-0.1	-1.1	3.9	97	85	12
Gs	A134G	134	3x53	TM3	0	1	0	NA	NA	0	G protein	1	1	3.68	11.8	97.47	passenger	NA	1	0	88.1	10.93	18.94	3	0.855507	0.804291	-6.18477	0.0520868	0.090217	0.0562344	0.00429238	0.00743463	3	WT-like	WT-like	0	-12.214	14.632	3.262	-11.852	14.482	1.528	1.77772	-3.6	-6.7	0.8	0	0	0
Gs	I135A	135	3x54	TM3	0	1	0	NA	NA	0	G protein	1	1	3.8	15	114.38	disconnected driver	G protein binding	1	0	73.9	3.49	6.045	3	0.363668	0.481465	-6.67661	0.154835	0.268183	0.0373679	0.00321439	0.0055675	3	WT-like	reduced	1	-10.818	12.937	6.361	-10.27	13.272	4.796	1.69167	-2.8	-12.2	4.1	1	0	1
Gs	T136A	136	3x55	TM3	0	1	0	NA	NA	0	G protein	1	1	5.52	29.59	172.8	passenger	NA	1	0	90.4	16.25	32.5	4	0.0577569	0.963472	-6.98252	0.00582763	0.0100937	0.0741687	0.0045176	0.0078247	3	WT-like	WT-like	0	-11.192	9.343	5.122	-9.22	9.839	3.409	2.65879	24.2	-57.7	-4	54	8	46
Gs	S137A	137	3x56	TM3	0	0	0	positive	NA	0	core	1	1	10.86	45.81	393.65	passenger	NA	1	0	69.9	11.65	20.18	3	0.152873	0.827869	-6.88741	0.170091	0.294607	0.0641733	0.00241087	0.00417575	3	WT-like	WT-like	0	-9.678	9.541	1.647	-7.772	11.256	0.161	2.96349	-37.5	-74.3	8.9	8	40	-32
Gs	P138A	138	34x50	ICL2	0	1	0	NA	NA	0	G protein	1	0	NA	NA	NA	disconnected driver	G protein binding	1	0	82.6	10.86	21.71	4	1.14362	0.918806	-5.89666	0.333783	0.578129	0.0711743	0.00309967	0.00536879	3	reduced	WT-like	1	-7.854	12.912	1.719	-3.978	11.538	-0.288	4.57595	5.5	-21.9	8	115	0	115
Gs	F139A	139	34x51	ICL2	0	1	0	NA	NA	0	G protein	0	1	NA	NA	NA	modulator	G protein binding	1	0	105.6	20.25	40.5	4	1.52261	0.702595	-5.51767	0.202821	0.351297	0.0542855	0.00189294	0.00327867	3	reduced	reduced	1	-5.648	12.098	-1.268	-4.753	15.158	-1.353	3.18933	35.3	-94.8	-10.2	138	6	132
Gs	K140A	140	34x52	ICL2	0	1	0	NA	NA	0	G protein	0	1	NA	NA	NA	bystander	NA	1	0	94.3	17.51	35.02	4	0.219788	0.820585	-6.82049	0.105457	0.182657	0.0633424	0.00200236	0.00346819	3	WT-like	WT-like	0	-8.775	11.289	-3.274	-6.337	15.385	2.136	7.21035	-37.6	-151.4	4.9	105	84	21
Gs	Y141A	141	34x53	ICL2	0	1	0	NA	NA	0	G protein	1	1	NA	NA	NA	disconnected driver	G protein binding	1	0	86.4	18.7	37.4	4	0.898667	0.776812	-6.14161	0.477501	0.827056	0.0602101	0.00121128	0.002098	3	reduced	WT-like	1	-10.701	14.285	-1.934	-9.331	17.666	2.78	5.96069	-130.8	-46.8	11	52	24	28
Gs	Q142A	142	34x54	ICL2	0	1	0	NA	NA	0	G protein	0	1	NA	NA	NA	bystander	NA	1	0	90	17.24	34.49	4	0.369284	0.967201	-6.67099	0.191654	0.331954	0.0747261	0.00236095	0.00408929	3	WT-like	WT-like	0	-9.614	17.135	-4.205	-9.727	18.706	-0.847	3.70904	5	-165.3	12.5	136	60	76
Gs	S143A	143	34x55	ICL2	0	1	0	NA	NA	0	G protein	0	1	NA	NA	NA	bystander	NA	1	0	112.1	13.24	22.94	3	-0.380419	1.04735	-7.4207	0.371873	0.644103	0.0810377	0.00164308	0.00284589	3	WT-like	WT-like	0	-8.94	14.807	-7.141	-13.062	17.377	-1.923	7.12905	-8.7	162.1	10.1	20	57	-37
Gs	L144A	144	34x56	ICL2	0	0	0	positive	NA	0	other	1	1	NA	NA	NA	passenger	NA	1	0	105.7	13.82	23.94	3	0.113131	0.89261	-6.92715	0.206701	0.358016	0.0689969	0.00134616	0.00233162	3	WT-like	WT-like	0	-12.172	12.797	-7.345	-12.772	14.871	-4.765	3.36421	-6	-36.4	3.8	94	107	-13
Gs	L145A	145	34x57	ICL2	0	0	0	positive	NA	0	other	1	1	NA	NA	NA	passenger	NA	1	0	85.9	1.538	2.663	3	0.047595	0.888129	-6.99268	0.385544	0.667782	0.0690941	0.00456353	0.00790427	3	WT-like	WT-like	0	-14.736	15.344	-6.16	-15.421	17.065	-6.496	1.88254	15.3	-18.5	14.7	48	66	-18
Gs	T146A	146	4x38	TM4	0	0	0	NA	NA	0	core	1	0	NA	NA	NA	disconnected driver	disconnected driver	1	0	58.8	8.596	14.89	3	1.05019	0.804682	-5.99009	0.209759	0.363313	0.0566009	0.00546389	0.00946373	3	reduced	WT-like	1	-15.299	18.097	-8.742	-14.901	20.198	-8.57	2.14527	-43.5	12.1	1.7	71	64	7
Gs	K147A	147	4x39	TM4	0	0	0	NA	NA	0	core	0	1	NA	NA	NA	bystander	NA	1	0	49.7	4.467	7.736	3	0.383744	1.01653	-6.65654	0.04328	0.08656	0.069672	0.00408126	0.00816252	4	WT-like	WT-like	0	-17.584	21.069	-9.428	-17.176	23.242	-8.035	2.61321	-11.3	-11.9	-3.9	83	71	12
Gs	N148A	148	4x40	TM4	0	0	0	NA	NA	0	core	0	0	NA	NA	NA	bystander	NA	1	0	91.3	3.566	6.176	3	0.642188	0.750549	-6.39809	0.201689	0.403377	0.0516759	0.00472042	0.00944084	4	WT-like	WT-like	0	-19.851	19.308	-11.923	-19.202	22.254	-11.155	3.11287	14.1	3.2	4.5	113	118	-5
Gs	K149A	149	4x41	TM4	0	0	0	positive	NA	0	core	0	1	NA	NA	NA	bystander	NA	1	0	95.9	10.32	17.87	3	0.150947	0.844003	-6.88933	0.163275	0.32655	0.0576261	0.00518758	0.0103752	4	WT-like	WT-like	0	-19.981	16.417	-9.467	-19.68	18.593	-10.143	2.29838	-3.9	-4.5	4	105	34	71
Gs	A150G	150	4x42	TM4	0	0	0	NA	NA	0	core	1	0	5.13	26.29	233.75	connected driver	connected driver	1	0	77.2	4.388	7.601	3	0.287005	0.737505	-6.75327	0.125637	0.251273	0.0502928	0.00554014	0.0110803	4	WT-like	reduced	1	-20.847	18.72	-6.554	-20.795	19.905	-6.701	1.19521	-3.3	-15	1.3	0	8	-8
Gs	R151A	151	4x43	TM4	0	0	1	NA	NA	0	core	0	1	9.38	55.7	648.91	bystander	NA	1	0	92.2	8.343	14.45	3	0.0585419	0.949257	-6.98174	0.173457	0.346914	0.0646664	0.00400941	0.00801881	4	WT-like	WT-like	0	-23.615	20.619	-8.333	-23.518	22.037	-8.406	1.42319	6.8	-3.8	-1.3	129	111	18
Gs	V152A	152	4x44	TM4	0	0	0	positive	NA	0	core	0	0	21.51	82.48	681.51	bystander	NA	1	0	109.1	10.73	18.58	3	-0.0826685	0.947234	-7.12295	0.145597	0.291194	0.0638048	0.00705088	0.0141018	4	WT-like	WT-like	0	-24.815	17.234	-9.565	-24.749	18.919	-10.238	1.81563	11.5	2.9	0.4	81	91	-10
Gs	I153A	153	4x45	TM4	0	0	0	positive	NA	0	core	1	1	10.17	34	336.6	passenger	NA	1	0	104.4	8.17	14.15	3	0.435103	0.927731	-6.60518	0.203697	0.407394	0.0633014	0.0021845	0.00436901	4	WT-like	WT-like	0	-25.072	16.178	-5.915	-24.862	16.905	-6.973	1.30077	-3.5	1.9	0.9	64	67	-3
Gs	I154A	154	4x46	TM4	0	0	1	NA	NA	0	core	0	0	5.02	19.07	312.75	bystander	NA	1	0	84.7	4.606	7.978	3	0.437596	0.975678	-6.60268	0.224652	0.449304	0.0666209	0.00396712	0.00793424	4	WT-like	WT-like	0	-27.072	19.316	-5.102	-26.807	19.769	-5.358	0.583926	2.3	-3.5	3.9	29	32	-3
Gs	L155A	155	4x47	TM4	0	0	1	NA	NA	0	core	0	0	13.53	70.78	678.35	bystander	NA	1	0	119.9	7.651	13.25	3	-0.285945	0.972348	-7.32622	0.130965	0.26193	0.0660629	0.0041853	0.0083706	4	WT-like	WT-like	0	-29.479	18.872	-8	-29.197	20.068	-8.312	1.26779	-5.4	7.8	-2.6	102	110	-8
Gs	M156A	156	4x48	TM4	0	0	0	NA	NA	0	core	0	0	14.49	70.09	637.1	bystander	NA	1	0	94.7	14.12	24.46	3	0.0162771	1.00665	-7.024	0.2121	0.424199	0.0689263	0.00334674	0.00669348	4	WT-like	WT-like	0	-29.761	15.201	-7.082	-29.689	16.27	-8.158	1.51846	4.8	-18.2	4.9	103	115	-12
Gs	V157A	157	4x49	TM4	0	0	0	NA	NA	0	core	0	1	3.07	19.59	323.67	bystander	NA	1	0	76.4	6.179	10.7	3	0.743042	0.974956	-6.29724	0.210881	0.421762	0.0664857	0.00431332	0.00862664	4	WT-like	WT-like	0	-30.723	16.158	-3.532	-30.42	16.508	-4.409	0.991684	9.6	-4.2	4.5	12	6	6
Gs	W158A	158	4x50	TM4	0	0	1	NA	NA	1	core	0	0	1	1.51	138.44	modulator	x50	1	0	40.6	18.54	32.11	3	1.90417	0.229289	-5.13611	0.591569	0.836604	0.0165011	0.00218418	0.00308889	2	reduced	reduced	1	-33.378	18.651	-4.63	-33.221	19.06	-5.067	0.618788	-4.2	7.1	3.9	62	65	-3
Gs	I159A	159	4x51	TM4	0	0	0	NA	NA	0	core	0	0	17.55	63.36	705.23	bystander	NA	1	0	84.8	9.23	15.99	3	0.439892	0.849073	-6.60039	0.183926	0.367852	0.0581302	0.00298856	0.00597712	4	WT-like	WT-like	0	-34.705	16.308	-7.33	-34.592	16.95	-7.961	0.907245	-5.8	0.1	-2.1	84	78	6
Gs	V160A	160	4x52	TM4	0	0	0	NA	NA	0	core	0	1	6.93	41.47	486.06	bystander	NA	1	0	93.2	1.362	2.359	3	0.725674	0.75883	-6.3146	0.138247	0.276494	0.0516996	0.00296215	0.0059243	4	WT-like	WT-like	0	-35.172	13.356	-4.982	-34.591	13.724	-5.854	1.11057	-3.5	12.8	3.1	66	47	19
Gs	S161A	161	4x53	TM4	0	0	0	NA	NA	0	core	0	1	5.09	18.62	269.65	modulator	not determined	1	0	116.1	8.488	14.7	3	0.107616	0.707577	-6.93266	0.0667357	0.133471	0.0486764	0.00320773	0.00641545	4	WT-like	reduced	1	-36.517	15.788	-2.378	-36.084	15.542	-2.835	0.67591	-9	1.2	1.7	0	0	0
Gs	G162A	162	4x54	TM4	0	0	0	NA	NA	0	core	0	0	8.78	46.74	513.5	bystander	NA	1	0	113.9	8.183	14.17	3	-0.012753	0.823165	-7.05303	0.185725	0.37145	0.0562356	0.000527913	0.00105583	4	WT-like	WT-like	0	-39.109	17.112	-4.819	-38.774	16.993	-5.172	0.500994	-7.5	2	2	16	13	3
Gs	L163A	163	4x55	TM4	0	0	0	NA	NA	0	core	0	0	7.75	51.82	602.89	bystander	NA	1	0	98.4	7.882	13.65	3	0.0887731	0.867249	-6.95151	0.24962	0.49924	0.0588883	0.00384658	0.00769316	4	WT-like	WT-like	0	-40.074	13.723	-6.229	-39.397	13.577	-6.711	0.843783	-4.4	13.7	-0.2	103	97	6
Gs	T164A	164	4x56	TM4	0	0	0	NA	NA	0	core	1	0	4.8	26.64	387.95	passenger	NA	1	0	119.6	11.96	20.72	3	0.491623	0.890529	-6.54866	0.194326	0.388653	0.0609564	0.0013396	0.0026792	4	WT-like	WT-like	0	-40.745	12.51	-2.684	-39.837	12.093	-3.197	1.12317	-5.3	11.5	1.8	38	24	14
Gs	S165A	165	4x57	TM4	0	0	0	NA	NA	0	core	0	0	1.56	20.92	312.2	bystander	NA	1	0	135.7	6.723	11.64	3	0.812211	0.984056	-6.22807	0.185606	0.371212	0.0671399	0.00294466	0.00588931	4	WT-like	WT-like	0	-42.83	15.569	-1.779	-41.832	15.092	-1.732	1.10713	-19.5	-13.5	1.1	0	0	0
Gs	F166A	166	4x58	TM4	0	0	1	NA	NA	0	core	0	0	8.93	33.07	473.11	modulator	cholesterol binding	1	0	92.2	4.508	7.808	3	1.04902	0.981947	-5.99125	0.1788	0.357601	0.066971	0.00450959	0.00901917	4	reduced	WT-like	1	-44.403	17.604	-4.588	-43.942	16.691	-4.5	1.02656	8.2	-7.2	-1.2	48	63	-15
Gs	L167A	167	4x59	TM4	0	0	0	NA	NA	0	core	0	0	3.83	22.85	342.56	bystander	NA	1	0	98.1	8.32	14.41	3	0.681237	1.00136	-6.35904	0.0830694	0.166139	0.0683323	0.00191463	0.00382926	4	WT-like	WT-like	0	-45.13	14.72	-6.964	-44.884	13.505	-6.426	1.35136	-7.1	9.7	-1.4	79	81	-2
Gs	P168A	168	4x60	TM4	0	0	0	NA	NA	0	core	NA	NA	1	23.95	282.7	NA	NA	1	1	11.6	2.643	4.579	3	1.85873	0.429361	-5.18155	0.106585	0.21317	0.0293885	0.00256566	0.00513131	4	NA	NA	NA	NA	NA	NA	NA	NA	NA	NA	NA	NA	NA	15	11	4
Gs	I169A	169	4x61	TM4	0	0	0	NA	NA	0	core	0	1	2.01	25.98	389.09	modulator	ligand binding modifier	1	0	54.6	5.752	9.963	3	1.72046	0.699648	-5.31982	0.2229	0.4458	0.0476522	0.00236843	0.00473685	4	reduced	reduced	1	-48.665	15.197	-2.659	-48.388	14.846	-2.25	0.605979	0	-3.7	4.1	0	4	-4
Gs	Q170A	170	4x62	TM4	0	0	0	NA	NA	0	core	0	0	12.84	34.58	525.52	bystander	NA	1	0	66.2	10.91	18.9	3	0.697275	0.95615	-6.343	0.0822188	0.142407	0.0678119	0.00785633	0.0136076	3	WT-like	WT-like	0	-50.033	16.908	-5.78	-49.419	16.146	-5.729	0.979919	6.9	11.2	5.1	68	67	1
Gs	M171A	171	4x63	TM4	0	0	0	NA	NA	0	core	0	0	NA	NA	NA	bystander	NA	1	0	93.6	7.399	12.81	3	-0.135868	1.17435	-7.17615	0.224456	0.448912	0.0797888	0.00489784	0.00979567	4	WT-like	WT-like	0	-51.028	13.487	-7.125	-50.383	12.566	-6.88	1.15078	-12.3	8.7	3	111	115	-4
Gs	H172A	172	4x64	TM4	0	0	0	NA	NA	0	core	0	1	NA	NA	NA	bystander	NA	1	0	82.6	13.34	26.68	4	0.512609	0.974134	-6.52767	0.199363	0.398726	0.0663726	0.00185503	0.00371005	4	WT-like	WT-like	0	-52.99	12.587	-3.986	-52.432	12.129	-3.639	0.80096	-6.1	6.4	4.5	71	126	-55
Gs	W173A	173	ECL2	ECL2	0	0	0	NA	NA	0	other	0	0	NA	NA	NA	modulator	lipid interaction	1	0	67.9	12.01	24.03	4	1.21499	1.00789	-5.82529	0.100204	0.200407	0.0686865	0.00319344	0.00638688	4	reduced	WT-like	1	-50.662	9.633	-3.391	-50.54	8.939	-2.555	1.09335	-4.8	-1.7	2.1	153	165	-12
Gs	Y174A	174	ECL2	ECL2	0	0	0	NA	NA	0	other	0	1	NA	NA	NA	bystander	NA	1	0	93.1	14.43	28.85	4	0.18844	0.87279	-6.85184	0.132071	0.264141	0.0593116	0.00322431	0.00644862	4	WT-like	WT-like	0	-50.488	10.184	0.377	-50.237	10.236	1.005	0.678299	-21.8	26.1	-14.4	16	29	-13
Gs	R175A	175	ECL2	ECL2	0	0	0	NA	NA	0	other	0	0	NA	NA	NA	bystander	NA	1	0	71.5	10.94	21.88	4	0.212818	0.846619	-6.82746	0.242131	0.484261	0.0582726	0.00409014	0.00818027	4	WT-like	WT-like	0	-54.279	10.369	0.71	-53.973	10.448	1.729	1.06688	27.6	23.3	-172.1	76	73	3
Gs	A176G	176	ECL2	ECL2	0	0	0	NA	NA	0	other	NA	NA	NA	NA	NA	bystander	NA	1	0	101.4	15.08	30.16	4	0.1848	0.988483	-6.85548	0.200725	0.40145	0.0676807	0.00152804	0.00305607	4	WT-like	WT-like	0	NA	NA	NA	NA	NA	NA	NA	NA	NA	NA	11	NA	NA
Gs	T177A	177	ECL2	ECL2	0	0	0	NA	NA	0	other	NA	NA	NA	NA	NA	bystander	NA	1	0	103.6	15.03	30.06	4	0.239027	1.10279	-6.80125	0.159996	0.319992	0.0756211	0.00356375	0.0071275	4	WT-like	WT-like	0	NA	NA	NA	NA	NA	NA	NA	NA	NA	NA	135	NA	NA
Gs	H178A	178	ECL2	ECL2	0	0	0	NA	NA	0	other	NA	NA	NA	NA	NA	bystander	NA	1	0	86.4	16.35	32.71	4	0.382667	1.10007	-6.65761	0.188248	0.376495	0.074739	0.0043102	0.00862041	4	WT-like	WT-like	0	NA	NA	NA	NA	NA	NA	NA	NA	NA	NA	86	NA	NA
Gs	Q179A	179	ECL2	ECL2	0	0	0	NA	NA	0	other	0	0	NA	NA	NA	bystander	NA	1	0	98.6	18.16	36.32	4	-0.0963488	1.09048	-7.13663	0.209743	0.419486	0.0743832	0.0060746	0.0121492	4	WT-like	WT-like	0	-63.668	9.722	7.109	-64.1	9.872	6.677	0.629085	-2.9	-2.3	0.9	129	167	-38
Gs	E180A	180	ECL2	ECL2	0	0	0	NA	NA	0	other	0	0	NA	NA	NA	bystander	NA	1	0	72.6	18.71	41.83	5	0.377726	1.05086	-6.66255	0.127765	0.255531	0.0720026	0.00405618	0.00811236	4	WT-like	WT-like	0	-62.038	12.694	8.81	-62.52	12.402	9.13	0.648065	1.3	6.6	10.2	134	170	-36
Gs	A181G	181	ECL2	ECL2	0	0	0	NA	NA	0	other	0	0	NA	NA	NA	bystander	NA	1	0	76.6	8.884	15.39	3	0.554729	0.818265	-6.48555	0.262308	0.524616	0.0563376	0.00590913	0.0118183	4	WT-like	WT-like	0	-59.517	12.653	5.972	-59.624	12.795	6.659	0.709635	1.1	-10.9	-0.2	0	34	-34
Gs	I182A	182	ECL2	ECL2	0	0	0	NA	NA	0	other	0	0	NA	NA	NA	bystander	NA	1	0	85.6	20.3	35.16	3	0.149805	0.85006	-6.89047	0.0988089	0.171142	0.0599833	0.00572313	0.00991276	3	WT-like	WT-like	0	-61.728	13.01	2.891	-61.932	12.878	3.59	0.740028	-1	5.8	5.8	72	109	-37
Gs	N183A	183	ECL2	ECL2	0	0	0	NA	NA	0	other	0	0	NA	NA	NA	bystander	NA	1	0	97.3	10.54	18.26	3	-0.266851	1.14563	-7.30713	0.246101	0.492203	0.0780595	0.00251266	0.00502531	4	WT-like	WT-like	0	-63.663	15.605	4.892	-63.863	15.724	5.273	0.446455	-0.8	-10.3	2.6	92	89	3
Gs	C184A	184	ECL2	ECL2	0	0	0	NA	NA	0	other	0	0	NA	NA	NA	modulator	ligand entry path	1	0	27.9	6.71	11.62	3	2.03313	0.81759	-5.00715	0.267626	0.535252	0.0559825	0.00254551	0.00509102	4	reduced	WT-like	1	-60.777	17.931	5.773	-60.602	17.625	5.932	0.386707	-4.6	-1.7	-4.4	7	14	-7
Gs	Y185A	185	ECL2	ECL2	0	0	0	NA	NA	0	other	0	0	NA	NA	NA	modulator	ligand entry path	1	0	58.9	9.54	16.52	3	0.886126	0.804059	-6.15415	0.222156	0.444312	0.0546067	0.00385458	0.00770916	4	reduced	WT-like	1	-59.102	17.342	2.396	-59.423	17.155	2.319	0.379393	10.2	-15.6	5.1	31	58	-27
Gs	A186G	186	ECL2	ECL2	0	0	0	NA	NA	0	other	0	0	NA	NA	NA	bystander	NA	1	0	109.4	21.45	42.89	4	0.0237518	1.15116	-7.01653	0.126753	0.253506	0.0780426	0.00548414	0.0109683	4	WT-like	WT-like	0	-62.122	18.227	0.273	-62.65	18.512	0.85	0.832429	7	9.1	-1.8	82	74	8
Gs	N187A	187	ECL2	ECL2	0	0	0	NA	NA	0	other	0	0	NA	NA	NA	bystander	NA	1	0	91.4	24.13	48.26	4	0.214087	1.02549	-6.82619	0.0857454	0.171491	0.0704781	0.0044175	0.00883499	4	WT-like	WT-like	0	-62.753	21.094	2.698	-62.773	21.25	3.54	0.856563	-1.9	10.2	4.7	85	109	-24
Gs	E188A	188	ECL2	ECL2	0	0	0	NA	NA	0	other	0	1	NA	NA	NA	bystander	NA	1	0	99.3	23.17	46.33	4	0.156797	0.955874	-6.88348	0.121999	0.243997	0.0654291	0.00462589	0.00925177	4	WT-like	WT-like	0	-61.081	24.231	1.375	-61.011	24.413	2.258	0.904275	4	-18	11	124	113	11
Gs	T189A	189	ECL2	ECL2	0	0	0	NA	NA	0	other	0	1	NA	NA	NA	bystander	NA	1	0	104.2	16.67	33.33	4	-0.116598	1.06995	-7.15688	0.25786	0.515721	0.0723304	0.00762611	0.0152522	4	WT-like	WT-like	0	-60.075	25.738	4.708	-60.351	25.681	5.808	1.13553	-4.1	-3.1	6.4	44	74	-30
Gs	C190A	190	ECL2	ECL2	0	0	0	NA	NA	0	other	NA	NA	NA	NA	NA	NA	NA	1	1	23.5	8.008	13.87	3	2.2388	0.401716	-4.80147	0.366255	0.634372	0.0285553	0.00573353	0.00993076	3	NA	NA	NA	NA	NA	NA	NA	NA	NA	NA	NA	NA	NA	27	53	-26
Gs	C191A	191	45x50	ECL2	0	0	0	NA	NA	0	other	NA	NA	NA	NA	NA	NA	NA	2	1	14	9.113	15.78	3	-0.340584	0	-7.38086	0.380863	0.761725	0	0	0	4	NA	NA	NA	NA	NA	NA	NA	NA	NA	NA	NA	NA	NA	8	15	-7
Gs	D192A	192	45x51	ECL2	0	0	0	NA	NA	0	other	0	1	NA	NA	NA	bystander	NA	1	0	71.7	24.35	54.45	5	0.763585	1.14445	-6.27669	0.27832	0.556641	0.0777184	0.00415684	0.00831367	4	WT-like	WT-like	0	-54.635	19.155	8.422	-54.332	18.665	8.535	0.587093	-36.4	0.2	0.8	49	59	-10
Gs	F193A	193	45x52	ECL2	1	0	0	NA	NA	0	ligand	0	1	NA	NA	NA	modulator	ligand binding	1	0	83	9.048	15.67	3	2.01504	0.997419	-5.02524	0.266056	0.532112	0.067143	0.00933521	0.0186704	4	reduced	WT-like	1	-51.899	16.621	7.724	-51.767	16.256	7.153	0.690427	8.2	50.7	0.1	85	65	20
Gs	F194A	194	ECL2	ECL2	0	0	0	NA	NA	0	other	0	0	NA	NA	NA	bystander	NA	1	0	95.4	12.17	21.07	3	0.819015	1.08123	-6.22126	0.124205	0.215129	0.075563	0.00803379	0.0139149	3	WT-like	WT-like	0	-53.161	13.092	7.156	-53.751	13.006	7.536	0.707033	-57.3	6.8	5.3	48	35	13
Gs	T195A	195	ECL2	ECL2	0	0	0	NA	NA	0	other	0	1	NA	NA	NA	bystander	NA	1	0	94.7	16.89	33.79	4	-0.58827	1.0158	-7.62855	0.0974142	0.137764	0.0762043	0.000612569	0.000866304	2	WT-like	WT-like	0	-50.974	10.366	5.683	-51.81	10.226	5.84	0.862059	-12.5	-25.9	2.8	40	52	-12
Gs	N196A	196	5x36	TM5	0	0	0	NA	NA	0	core	0	0	NA	NA	NA	modulator	ligand entry path	1	0	64.8	20.56	41.13	4	0.940522	0.949233	-6.09976	0.308216	0.533846	0.0700828	0.00474419	0.00821718	3	reduced	WT-like	1	-51.483	6.708	4.855	-52.196	6.516	5.162	0.799676	11.6	-8	-4.5	49	51	-2
Gs	Q197A	197	5x37	TM5	0	0	0	NA	NA	0	core	0	0	NA	NA	NA	bystander	NA	1	0	92.3	10.43	20.85	4	0.164693	1.08805	-6.87559	0.181554	0.31446	0.0799352	0.00286983	0.00497068	3	WT-like	WT-like	0	-49.072	4.304	6.547	-49.83	4.269	7.155	0.972344	15.2	-3.3	4.5	128	119	9
Gs	A198G	198	5x38	TM5	0	0	0	NA	NA	0	core	0	0	7.92	52.04	507.34	bystander	NA	1	0	145.6	12.86	25.72	4	-0.0591634	1.06308	-7.09944	0.109577	0.189793	0.0786335	0.00546218	0.00946077	3	WT-like	WT-like	0	-47.509	3.402	3.196	-47.907	2.929	4.114	1.10673	-0.8	4.7	4.6	72	72	0
Gs	Y199A	199	5x39	TM5	0	0	0	NA	NA	0	core	1	1	1.77	28.24	372.61	disconnected driver	disconnected driver	1	0	34.7	11.96	20.71	3	2.42548	0.617047	-4.6148	0.165459	0.286583	0.0452766	0.000420719	0.000728707	3	reduced	reduced	1	-46.527	7.027	2.561	-47.012	6.518	3.203	0.952087	-10.8	16.3	2.8	23	35	-12
Gs	A200G	200	5x40	TM5	0	0	0	NA	NA	0	core	1	1	6.74	29.97	315.79	passenger	NA	1	0	139.6	8.487	14.7	3	0.0604695	0.96877	-6.97981	0.134985	0.233801	0.0713866	0.00371738	0.0064387	3	WT-like	WT-like	0	-45.279	7.638	6.1	-46.254	7.4	6.829	1.24045	-22	6.7	2.2	14	5	9
Gs	I201A	201	5x41	TM5	0	0	0	NA	NA	0	core	1	1	9.8	42.49	426.68	passenger	NA	1	0	119.6	7.758	13.44	3	0.629753	0.844925	-6.41053	0.10121	0.1753	0.0627192	0.00638313	0.0110559	3	WT-like	WT-like	0	-42.942	4.633	6.204	-43.734	4.519	6.994	1.12444	11.2	-0.3	-2.4	71	67	4
Gs	A202G	202	5x42	TM5	0	0	0	NA	NA	0	core	0	0	9.79	32.71	498.88	bystander	NA	1	0	124.9	18.89	37.79	4	0.0901913	1.01066	-6.95009	0.11888	0.205906	0.0746482	0.00470329	0.00814633	3	WT-like	WT-like	0	-41.036	5.406	2.998	-42.29	4.618	3.439	1.5453	-11.7	9.8	-2.5	53	54	-1
Gs	S203A	203	5x43	TM5	1	0	0	NA	NA	0	ligand	0	0	1	19.44	413.07	modulator	ligand binding	1	0	113.7	3.384	5.862	3	1.88702	1.13115	-5.15326	0.248409	0.430257	0.0824205	0.00504741	0.00874238	3	reduced	WT-like	1	-41.477	9.165	3.364	-41.952	8.404	3.148	0.922714	8	-9.1	-1.2	20	16	4
Gs	S204A	204	5x44	TM5	0	0	0	NA	NA	0	core	1	0	7.74	22.69	322.06	connected driver	connected driver	1	0	87.4	16.11	32.22	4	1.83293	1.11331	-5.20735	0.2608	0.451719	0.0823064	0.00535959	0.00928308	3	reduced	WT-like	1	-39.835	9.152	6.796	-40.365	8.832	6.588	0.653119	3.5	-13.9	4.4	3	1	2
Gs	I205A	205	5x45	TM5	0	0	0	NA	NA	0	core	0	0	12.42	53.58	512.83	bystander	NA	1	0	115.5	14.74	29.49	4	-0.179638	1.04872	-7.21992	0.284523	0.492808	0.0774958	0.0051648	0.00894569	3	WT-like	WT-like	0	-37.214	6.53	5.935	-37.872	5.963	5.982	0.869863	12.1	13	-1.2	73	75	-2
Gs	V206A	206	5x46	TM5	0	0	0	negative	NA	0	core	1	0	7.02	38.31	494.77	passenger	NA	1	0	94.6	9.348	16.19	3	0.428377	1.05536	-6.6119	0.18846	0.326422	0.0738396	0.00911357	0.0157852	3	WT-like	WT-like	0	-36.133	8.549	2.888	-36.859	7.143	2.483	1.63338	-10.6	-0.6	4.1	78	50	28
Gs	S207A	207	5x461	TM5	1	0	0	NA	NA	0	ligand	1	0	1.92	23.25	343.37	connected driver	ligand binding	1	0	132.7	8.718	15.1	3	1.69151	0.938261	-5.34877	0.268168	0.46448	0.0691649	0.00838191	0.0145179	3	reduced	WT-like	1	-36.4	12.045	4.363	-36.873	10.907	3.182	1.70691	0.5	8.2	-2.5	7	1	6
Gs	F208A	208	5x47	TM5	0	0	0	NA	NA	0	core	1	0	1	2.55	238.43	connected driver	connected driver	1	0	70.4	8.497	16.99	4	2.02525	0.606142	-5.01503	0.213167	0.369215	0.0449771	0.00424417	0.00735112	3	reduced	reduced	1	-34.795	11.323	7.744	-35.395	10.891	6.718	1.26463	-12.9	-0.3	1.8	1	0	1
Gs	Y209A	209	5x48	TM5	0	0	0	NA	NA	0	core	0	0	1.64	17.61	450.21	modulator	ligand binding modifier	1	0	117.6	28.31	56.61	4	1.39251	0.929114	-5.64777	0.130989	0.22688	0.0684488	0.00310016	0.00536964	3	reduced	WT-like	1	-33.806	7.775	8.722	-34.183	7.595	8.227	0.64773	10.3	-17.3	1.4	40	54	-14
Gs	V210A	210	5x49	TM5	0	0	0	negative	NA	0	core	0	0	10.66	51.84	571.01	bystander	NA	1	0	125.7	17.92	35.84	4	-0.310999	1.09087	-7.35128	0.114834	0.198897	0.0799086	0.00454245	0.00786776	3	WT-like	WT-like	0	-31.441	6.953	5.837	-32.149	6.414	5.219	1.08338	8.2	4.7	-2.6	71	64	7
Gs	P211A	211	5x50	TM5	0	0	0	negative	PIF	1	core	NA	NA	1	2.69	128.22	NA	NA	1	1	12.7	2.095	3.63	3	2.1455	0.376212	-4.89478	0.402602	0.697327	0.0277015	0.00147815	0.00256022	3	NA	NA	NA	NA	NA	NA	NA	NA	NA	NA	NA	NA	NA	10	1	9
Gs	L212A	212	5x51	TM5	0	0	0	NA	NA	0	core	1	1	3.61	29.19	301.1	passenger	NA	1	0	125.1	3.36	5.819	3	0.40114	0.834961	-6.63914	0.327759	0.567695	0.0616851	0.00376623	0.0065233	3	WT-like	WT-like	0	-29.454	9.615	9.868	-29.836	9.989	8.665	1.31644	5.4	-0.8	-2	14	30	-16
Gs	V213A	213	5x52	TM5	0	0	0	NA	NA	0	core	0	0	14.27	70.92	650.85	bystander	NA	1	0	149.8	22.2	38.45	3	0.174844	0.868257	-6.86543	0.392796	0.680342	0.0643748	0.00566164	0.00980624	3	WT-like	WT-like	0	-27.778	6.222	9.474	-28.396	6.508	9.29	0.705391	2.9	-13.1	2.6	97	96	1
Gs	I214A	214	5x53	TM5	0	0	0	negative	NA	0	core	1	0	5.95	35.32	426.58	disconnected driver	disconnected driver	1	0	107.6	25.36	50.72	4	1.09175	0.985232	-5.94853	0.123595	0.214073	0.0723404	0.00100264	0.00173663	3	reduced	WT-like	1	-25.329	7.459	6.841	-25.892	6.966	6.455	0.84203	13.1	-1	0.6	74	67	7
Gs	M215A	215	5x54	TM5	0	0	0	NA	NA	0	core	1	1	1.91	11.48	187.47	connected driver	connected driver	1	0	151.3	14.01	24.26	3	1.71676	1.06481	-5.32352	0.043784	0.0758361	0.0782157	0.00453708	0.00785845	3	reduced	WT-like	1	-24.429	10.404	9.069	-24.885	10.467	7.696	1.44811	-4.9	7.7	0.5	4	0	4
Gs	V216A	216	5x55	TM5	0	0	0	NA	NA	0	core	1	0	9.63	42.3	462.92	passenger	NA	1	0	132	19.37	33.55	3	-0.0342145	0.998211	-7.07449	0.0759111	0.131482	0.0735307	0.00555271	0.00961758	3	WT-like	WT-like	0	-23.975	8.199	12.135	-24.306	9.28	11.253	1.43389	3.2	-7	1.2	77	68	9
Gs	F217A	217	5x56	TM5	0	0	0	NA	NA	0	core	0	0	6.07	50.74	529.65	bystander	NA	1	0	121.9	4.025	6.972	3	0.810318	1.05572	-6.22996	0.0738196	0.127859	0.077195	0.0017677	0.00306175	3	WT-like	WT-like	0	-21.599	5.78	10.418	-22.4	6.155	10.206	0.909489	1.8	16.9	4.3	115	130	-15
Gs	V218A	218	5x57	TM5	0	0	0	NA	NA	0	core	0	1	1.91	21.37	133.17	bystander	NA	1	0	105.2	9.472	16.41	3	0.107887	0.770168	-6.93239	0.222513	0.385405	0.0536666	0.0047322	0.0081964	3	WT-like	WT-like	0	-19.815	8.693	8.756	-20.227	7.953	7.659	1.38591	-8	-20	-3.3	22	7	15
Gs	Y219A	219	5x58	TM5	0	0	0	NA	NA	0	core	1	1	1	3.71	43.05	disconnected driver	disconnected driver	1	0	106.2	7.353	12.74	3	1.98283	0.926833	-5.05745	0.123838	0.214494	0.074847	0.00227874	0.00394689	3	reduced	WT-like	1	-19.145	11.043	11.668	-19.514	11.008	9.821	1.88382	16.9	-8.7	0.4	9	11	-2
Gs	S220A	220	5x59	TM5	0	0	0	NA	NA	0	core	0	0	14.6	67.95	604.17	bystander	NA	1	0	90.9	6.569	11.38	3	0.183682	0.95636	-6.8566	0.272481	0.47195	0.0778999	0.00861289	0.014918	3	WT-like	WT-like	0	-18.378	7.865	13.607	-18.568	8.837	12.819	1.26563	9.2	-19.8	3.3	49	60	-11
Gs	R221A	221	5x60	TM5	0	0	0	NA	NA	0	core	1	0	3.18	37.39	431.06	disconnected driver	disconnected driver	1	0	89.9	7.46	12.92	3	1.06162	1.00284	-5.97866	0.0825037	0.142901	0.0812776	0.00471831	0.00817236	3	reduced	WT-like	1	-15.547	6.843	11.279	-15.906	7.386	10.428	1.07142	9.2	-16.6	1.7	107	95	12
Gs	V222A	222	5x61	TM5	0	1	0	NA	NA	0	G protein	0	1	1.64	7.85	117.54	modulator	G protein binding	1	0	81.6	18.32	36.65	4	1.09763	1.12832	-5.94265	0.143887	0.24922	0.0909773	0.00538243	0.00932264	3	reduced	WT-like	1	-14.432	10.487	11.208	-14.795	10.948	9.606	1.70608	13.5	-5.6	0.3	0	2	-2
Gs	F223A	223	5x62	TM5	0	0	0	NA	NA	0	core	1	1	3.88	22.79	292.77	passenger	NA	1	0	68.8	15.58	26.98	3	0.788651	0.981886	-6.25163	0.221122	0.382994	0.0804114	0.0139757	0.0242066	3	WT-like	WT-like	0	-14.231	10.609	14.995	-14.074	11.592	13.316	1.95192	5.1	7.1	1.8	70	75	-5
Gs	Q224A	224	5x63	TM5	0	0	0	NA	NA	0	core	0	0	12.2	60.06	595.1	bystander	NA	1	0	76.3	13.93	27.87	4	0.00620257	0.999297	-7.03408	0.218585	0.378601	0.0808725	0.00312203	0.00540752	3	WT-like	WT-like	0	-12.233	7.393	14.774	-12.185	8.276	13.625	1.44989	-2.4	-4.3	0.6	108	112	-4
Gs	E225A	225	5x64	TM5	0	1	0	NA	NA	0	G protein	0	1	6.25	32.52	345.34	bystander	NA	1	0	78.6	14.77	29.53	4	0.442227	0.903175	-6.59805	0.1884	0.326318	0.073384	0.00388738	0.00673314	3	WT-like	WT-like	0	-9.771	9.205	12.512	-10.078	9.328	10.625	1.91576	7.9	1.8	1.6	41	11	30
Gs	A226G	226	5x65	TM5	0	1	0	NA	NA	0	G protein	0	1	1	12.89	160.68	modulator	G protein binding	1	0	51.1	9.672	16.75	3	1.05843	0.733723	-5.98185	0.214627	0.371746	0.0595825	0.004866	0.00842816	3	reduced	reduced	1	-9.536	12.157	14.909	-9.544	12.834	11.953	3.03254	-2.4	0.6	0.2	6	0	6
Gs	K227A	227	5x66	TM5	0	0	0	NA	NA	0	core	0	0	NA	NA	NA	bystander	NA	1	0	73.8	16.84	29.16	3	0.0372314	0.981679	-7.00305	0.0727101	0.125938	0.0799025	0.00620869	0.0107538	3	WT-like	WT-like	0	-8.788	9.833	17.825	-8.474	11.35	15.351	2.919	1.2	-6.6	-2.6	128	121	7
Gs	R228A	228	5x67	TM5	0	1	0	NA	NA	0	G protein	0	0	NA	NA	NA	bystander	NA	1	0	82.3	11.69	20.25	3	0.248107	0.903467	-6.79217	0.261084	0.452211	0.0735167	0.00636286	0.0110208	3	WT-like	WT-like	0	-6.152	8.076	15.722	-6.171	8.893	13.564	2.30756	14.5	-39	4.9	158	93	65
Gs	Q229A	229	5x68	TM5	0	1	0	NA	NA	0	G protein	0	1	NA	NA	NA	bystander	NA	1	0	83.3	10.63	18.4	3	0.0817887	0.962645	-6.95849	0.319259	0.552974	0.0778405	0.00371468	0.00643402	3	WT-like	WT-like	0	-4.381	11.309	14.768	-4.237	11.767	11.907	2.901	22.1	-25.2	-4.6	53	0	53
Gs	L230A	230	5x69	TM5	0	1	0	NA	NA	0	G protein	1	1	NA	NA	NA	passenger	NA	1	0	90.8	11.07	19.17	3	-0.26158	1.04518	-7.30186	0.265003	0.458999	0.0727527	0.00700452	0.0121322	3	WT-like	WT-like	0	-4.446	12.479	18.384	-3.046	12.989	15.297	3.42778	4.3	110.8	153.3	121	36	85
Gs	Q231A	231	5x70	TM5	0	0	0	NA	NA	0	core	NA	NA	NA	NA	NA	bystander	NA	1	0	80.1	15.46	26.78	3	0.3499	0.968215	-6.69038	0.164459	0.284851	0.0781767	0.00201537	0.00349072	3	WT-like	WT-like	0	NA	NA	NA	NA	NA	NA	NA	NA	NA	NA	NA	120	NA
Gs	K232A	232	5x71	TM5	0	1	0	NA	NA	0	G protein	NA	NA	NA	NA	NA	bystander	NA	1	0	85.4	15.76	27.3	3	0.5101	0.787377	-6.53018	0.161442	0.279626	0.0639177	0.00419116	0.0072593	3	WT-like	WT-like	0	NA	NA	NA	NA	NA	NA	NA	NA	NA	NA	NA	63	NA
Gs	I233A	233	5x72	TM5	0	1	0	NA	NA	0	G protein	NA	NA	NA	NA	NA	modulator	G protein binding	1	0	92.9	10.83	18.76	3	0.873969	1.02914	-6.16631	0.154826	0.268166	0.08315	0.00247548	0.00428766	3	reduced	WT-like	1	NA	NA	NA	NA	NA	NA	NA	NA	NA	NA	NA	12	NA
Gs	D234A	234	5x73	TM5	0	0	0	NA	NA	0	core	NA	NA	NA	NA	NA	bystander	NA	1	0	89.1	7.935	13.74	3	0.26585	0.862172	-6.77443	0.399774	0.692428	0.0699228	0.00638543	0.0110599	3	WT-like	WT-like	0	NA	NA	NA	NA	NA	NA	NA	NA	NA	NA	NA	107	NA
Gs	K235A	235	5x74	TM5	0	1	0	NA	NA	0	G protein	NA	NA	NA	NA	NA	bystander	NA	1	0	74.7	13.51	23.4	3	0.137174	0.984892	-6.9031	0.144769	0.250747	0.0793738	0.00468068	0.00810717	3	WT-like	WT-like	0	NA	NA	NA	NA	NA	NA	NA	NA	NA	NA	NA	141	NA
Gs	S236A	236	5x75	TM5	0	1	0	NA	NA	0	G protein	NA	NA	NA	NA	NA	bystander	NA	1	0	75.1	18.61	32.23	3	0.000809522	0.764417	-7.03947	0.227933	0.394792	0.0616797	0.00715943	0.0124005	3	WT-like	WT-like	0	NA	NA	NA	NA	NA	NA	NA	NA	NA	NA	NA	43	NA
Gs	E237A	237	5x76	TM5	0	0	0	NA	NA	0	core	NA	NA	NA	NA	NA	bystander	NA	1	0	72.5	18.4	31.87	3	0.3206	0.884082	-6.71968	0.0929144	0.160933	0.071615	0.0014574	0.00252429	3	WT-like	WT-like	0	NA	NA	NA	NA	NA	NA	NA	NA	NA	NA	NA	74	NA
Gs	G238A	238	ICL3	ICL3	0	0	0	NA	NA	0	other	NA	NA	NA	NA	NA	bystander	NA	1	0	74.3	18.1	31.35	3	0.172072	0.940912	-6.86821	0.163284	0.282816	0.0762886	0.00558018	0.00966516	3	WT-like	WT-like	0	NA	NA	NA	NA	NA	NA	NA	NA	NA	NA	NA	77	NA
Gs	R239A	239	ICL3	ICL3	0	1	0	NA	NA	0	G protein	NA	NA	NA	NA	NA	bystander	NA	1	0	75.8	15.15	26.24	3	0.428937	0.987525	-6.61134	0.0673735	0.116694	0.0801405	0.00611419	0.0105901	3	WT-like	WT-like	0	NA	NA	NA	NA	NA	NA	NA	NA	NA	NA	NA	132	NA
Gs	F240A	240	ICL3	ICL3	0	0	0	NA	NA	0	other	NA	NA	NA	NA	NA	bystander	NA	1	0	87.8	11.53	19.97	3	0.0920942	0.932968	-6.94818	0.0435092	0.0753602	0.0758548	0.00488983	0.00846943	3	WT-like	WT-like	0	NA	NA	NA	NA	NA	NA	NA	NA	NA	NA	NA	NA	NA
Gs	H241A	241	ICL3	ICL3	0	0	0	NA	NA	0	other	NA	NA	NA	NA	NA	bystander	NA	1	0	81.8	7.55	13.08	3	0.198873	0.957393	-6.84141	0.492199	0.852513	0.0774344	0.00310572	0.00537926	3	WT-like	WT-like	0	NA	NA	NA	NA	NA	NA	NA	NA	NA	NA	NA	NA	NA
Gs	V242A	242	ICL3	ICL3	0	0	0	NA	NA	0	other	NA	NA	NA	NA	NA	bystander	NA	1	0	57.6	5.385	9.328	3	0.68957	1.18176	-6.35071	0.134373	0.23274	0.0829713	0.0115938	0.0200811	3	WT-like	WT-like	0	NA	NA	NA	NA	NA	NA	NA	NA	NA	NA	NA	NA	NA
Gs	Q243A	243	ICL3	ICL3	0	0	0	NA	NA	0	other	NA	NA	NA	NA	NA	bystander	NA	1	0	88.7	9.336	16.17	3	0.33862	0.95131	-6.70166	0.179363	0.310666	0.0757155	0.00389568	0.00674751	3	WT-like	WT-like	0	NA	NA	NA	NA	NA	NA	NA	NA	NA	NA	NA	NA	NA
Gs	N244A	244	ICL3	ICL3	0	0	0	NA	NA	0	other	NA	NA	NA	NA	NA	bystander	NA	1	0	82.3	11.4	22.81	4	0.444203	0.969639	-6.59608	0.0772123	0.133736	0.0773923	0.00546655	0.00946833	3	WT-like	WT-like	0	NA	NA	NA	NA	NA	NA	NA	NA	NA	NA	NA	NA	NA
Gs	L245A	245	ICL3	ICL3	0	0	0	NA	NA	0	other	NA	NA	NA	NA	NA	bystander	NA	1	0	79.8	10.61	21.22	4	0.129244	0.938234	-6.91103	0.0893036	0.154678	0.0747555	0.00129079	0.00223571	3	WT-like	WT-like	0	NA	NA	NA	NA	NA	NA	NA	NA	NA	NA	NA	NA	NA
Gs	S246A	246	ICL3	ICL3	0	0	0	NA	NA	0	other	NA	NA	NA	NA	NA	bystander	NA	1	0	102.8	7.25	12.56	3	0.657898	0.921402	-6.38238	0.227238	0.393588	0.0734835	0.00310436	0.00537691	3	WT-like	WT-like	0	NA	NA	NA	NA	NA	NA	NA	NA	NA	NA	NA	NA	NA
Gs	Q247A	247	ICL3	ICL3	0	0	0	NA	NA	0	other	NA	NA	NA	NA	NA	bystander	NA	1	0	93.4	6.654	11.52	3	0.237871	0.986584	-6.80241	0.418939	0.725624	0.0785831	0.00230271	0.0039884	3	WT-like	WT-like	0	NA	NA	NA	NA	NA	NA	NA	NA	NA	NA	NA	NA	NA
Gs	V248A	248	ICL3	ICL3	0	0	0	NA	NA	0	other	NA	NA	NA	NA	NA	bystander	NA	1	0	99.5	3.774	6.537	3	0.0809672	0.945821	-6.95931	0.261118	0.452269	0.0753541	0.00705135	0.0122133	3	WT-like	WT-like	0	NA	NA	NA	NA	NA	NA	NA	NA	NA	NA	NA	NA	NA
Gs	E249A	249	ICL3	ICL3	0	0	0	NA	NA	0	other	NA	NA	NA	NA	NA	bystander	NA	1	0	93.7	9.513	16.48	3	0.18682	0.973686	-6.85346	0.860533	1.21698	0.0785055	0.00727216	0.0102844	2	WT-like	WT-like	0	NA	NA	NA	NA	NA	NA	NA	NA	NA	NA	NA	NA	NA
Gs	Q250A	250	ICL3	ICL3	0	0	0	NA	NA	0	other	NA	NA	NA	NA	NA	bystander	NA	1	0	99.4	6.907	11.96	3	0.25821	1.00669	-6.78207	0.711198	1.00579	0.0811357	0.0126505	0.0178905	2	WT-like	WT-like	0	NA	NA	NA	NA	NA	NA	NA	NA	NA	NA	NA	NA	NA
Gs	D251A	251	ICL3	ICL3	0	0	0	NA	NA	0	other	NA	NA	NA	NA	NA	bystander	NA	1	0	101.9	5.204	9.014	3	0.11741	0.874423	-6.92287	0.352998	0.611411	0.0696383	0.00175861	0.003046	3	WT-like	WT-like	0	NA	NA	NA	NA	NA	NA	NA	NA	NA	NA	NA	NA	NA
Gs	G252A	252	ICL3	ICL3	0	0	0	NA	NA	0	other	NA	NA	NA	NA	NA	bystander	NA	1	0	92.1	12.1	20.96	3	0.0718628	1.02258	-6.96842	0.261274	0.45254	0.0814114	0.00320264	0.00554714	3	WT-like	WT-like	0	NA	NA	NA	NA	NA	NA	NA	NA	NA	NA	NA	NA	NA
Gs	R253A	253	ICL3	ICL3	0	0	0	NA	NA	0	other	NA	NA	NA	NA	NA	bystander	NA	1	0	111.3	1.967	3.407	3	0.536468	0.984427	-6.50381	0.29412	0.50943	0.0784674	0.00183999	0.00318696	3	WT-like	WT-like	0	NA	NA	NA	NA	NA	NA	NA	NA	NA	NA	NA	NA	NA
Gs	T254A	254	ICL3	ICL3	0	0	0	NA	NA	0	other	NA	NA	NA	NA	NA	bystander	NA	1	0	73.8	11.76	20.36	3	-0.106212	1.05039	-7.14649	0.149612	0.259136	0.073365	0.00846357	0.0146593	3	WT-like	WT-like	0	NA	NA	NA	NA	NA	NA	NA	NA	NA	NA	NA	NA	NA
Gs	G255A	255	ICL3	ICL3	0	0	0	NA	NA	0	other	NA	NA	NA	NA	NA	bystander	NA	1	0	107.8	9.245	16.01	3	0.0714916	0.880148	-6.96879	0.0403515	0.0698908	0.0700992	0.0028155	0.0048766	3	WT-like	WT-like	0	NA	NA	NA	NA	NA	NA	NA	NA	NA	NA	NA	NA	NA
Gs	H256A	256	ICL3	ICL3	0	0	0	NA	NA	0	other	NA	NA	NA	NA	NA	bystander	NA	1	0	92	9.166	15.88	3	0.336753	0.869224	-6.70353	0.0815408	0.141233	0.0693212	0.00383095	0.0066354	3	WT-like	WT-like	0	NA	NA	NA	NA	NA	NA	NA	NA	NA	NA	NA	NA	NA
Gs	G257A	257	ICL3	ICL3	0	0	0	NA	NA	0	other	NA	NA	NA	NA	NA	bystander	NA	1	0	85.5	10.71	18.55	3	0.0547292	0.860324	-6.98555	0.188347	0.326227	0.0684596	0.00328801	0.00569501	3	WT-like	WT-like	0	NA	NA	NA	NA	NA	NA	NA	NA	NA	NA	NA	NA	NA
Gs	L258A	258	ICL3	ICL3	0	0	0	NA	NA	0	other	NA	NA	NA	NA	NA	bystander	NA	1	0	93.2	3.875	6.712	3	-0.2253	0.904974	-7.26558	0.22353	0.387165	0.0721854	0.00340492	0.0058975	3	WT-like	WT-like	0	NA	NA	NA	NA	NA	NA	NA	NA	NA	NA	NA	NA	NA
Gs	R259A	259	ICL3	ICL3	0	0	0	NA	NA	0	other	NA	NA	NA	NA	NA	bystander	NA	1	0	99.4	7.561	13.1	3	0.0398833	0.856086	-7.0004	0.0620469	0.107468	0.0682461	0.0026826	0.0046464	3	WT-like	WT-like	0	NA	NA	NA	NA	NA	NA	NA	NA	NA	NA	NA	NA	NA
Gs	R260A	260	ICL3	ICL3	0	0	0	NA	NA	0	other	NA	NA	NA	NA	NA	bystander	NA	1	0	115.7	16.13	27.94	3	-0.112753	0.840003	-7.15303	0.13238	0.229289	0.0668466	0.00301124	0.00521562	3	WT-like	WT-like	0	NA	NA	NA	NA	NA	NA	NA	NA	NA	NA	NA	NA	NA
Gs	S261A	261	ICL3	ICL3	0	0	0	NA	NA	0	other	NA	NA	NA	NA	NA	bystander	NA	1	0	105.8	12.56	21.75	3	0.428867	0.877333	-6.61141	0.222863	0.386009	0.069906	0.00493989	0.00855615	3	WT-like	WT-like	0	NA	NA	NA	NA	NA	NA	NA	NA	NA	NA	NA	NA	NA
Gs	S262A	262	6x24	TM6	0	0	0	NA	NA	0	core	NA	NA	NA	NA	NA	bystander	NA	1	0	103.4	11.03	19.1	3	0.129655	0.785856	-6.91062	0.160734	0.278399	0.0626175	0.00453587	0.00785636	3	WT-like	WT-like	0	NA	NA	NA	NA	NA	NA	NA	NA	NA	NA	NA	NA	NA
Gs	K263A	263	6x25	TM6	0	0	0	NA	NA	0	core	NA	NA	NA	NA	NA	bystander	NA	1	0	116.9	10.01	17.33	3	0.41811	0.966269	-6.62217	0.0618124	0.107062	0.0768983	0.00394513	0.00683316	3	WT-like	WT-like	0	NA	NA	NA	NA	NA	NA	NA	NA	NA	NA	153	NA	NA
Gs	F264A	264	6x26	TM6	0	0	0	NA	NA	0	core	NA	NA	NA	NA	NA	bystander	NA	1	0	79	11.9	20.61	3	0.00658857	0.976481	-7.03369	0.170399	0.29514	0.077882	0.00337411	0.00584413	3	WT-like	WT-like	0	NA	NA	NA	NA	NA	NA	NA	NA	NA	NA	60	NA	NA
Gs	C265A	265	6x27	TM6	0	0	0	NA	NA	0	core	0	0	NA	NA	NA	bystander	NA	1	0	77.7	22.24	44.49	4	0.0447987	0.864832	-6.99548	0.143401	0.248378	0.0689019	0.00139475	0.00241577	3	WT-like	WT-like	0	-7.417	13.038	27.789	-6.903	21.879	18.317	12.9671	22.3	39.1	-0.3	106	130	-24
Gs	L266A	266	6x28	TM6	0	0	0	NA	NA	0	core	0	0	NA	NA	NA	bystander	NA	1	0	102	0.05774	0.1	3	0.020637	1.17316	-7.01964	0.120207	0.208205	0.0820441	0.0114022	0.0197492	3	WT-like	WT-like	0	-8.47	16.65	28.352	-6.275	21.998	14.542	14.9711	0.2	-169	6.2	76	170	-94
Gs	K267A	267	6x29	TM6	0	0	0	neutral	NA	0	core	0	0	NA	NA	NA	bystander	NA	1	0	92.3	1.683	2.914	3	0.245172	1.07498	-6.79511	0.191245	0.331247	0.082958	0.00131293	0.00227407	3	WT-like	WT-like	0	-7.745	17.548	24.721	-8.42	24.478	12.549	14.0228	-26.6	6.9	0.8	175	66	109
Gs	E268A	268	6x30	TM6	0	0	0	NA	NA	0	core	1	1	NA	NA	NA	disconnected driver	disconnected driver	1	0	67.8	6.555	11.35	3	0.142411	0.631326	-6.89787	0.987769	1.39692	0.0484103	0.00431109	0.00609681	2	WT-like	reduced	1	-9.858	14.714	23.301	-9.449	21.638	10.202	14.822	13.4	2.1	2.5	59	99	-40
Gs	H269A	269	6x31	TM6	0	0	0	NA	NA	0	core	0	1	NA	NA	NA	bystander	NA	1	0	88.9	5.993	10.38	3	0.3242	0.906405	-6.71608	0.497804	0.862222	0.0696762	0.00657605	0.0113901	3	WT-like	WT-like	0	-12.917	16.51	24.671	-10.549	19.417	13.112	12.1519	16.4	-4.7	6.7	5	60	-55
Gs	K270A	270	6x32	TM6	0	1	0	neutral	NA	0	G protein	0	1	NA	NA	NA	bystander	NA	1	0	93	3.283	5.687	3	0.639092	1.0048	-6.40119	0.0577229	0.0999791	0.077396	0.00483943	0.00838214	3	WT-like	WT-like	0	-12.238	19.416	22.318	-12.434	22.354	14.651	8.21299	-0.6	15.9	0.2	103	61	42
Gs	A271G	271	6x33	TM6	0	1	0	neutral	NA	0	G protein	0	0	1.64	9.94	171.84	bystander	NA	1	0	92.9	3.647	6.317	3	0.813109	0.970353	-6.22717	0.218259	0.378036	0.0748225	0.00329507	0.00570722	3	WT-like	WT-like	0	-12.49	16.85	19.521	-14.197	22.781	11.245	10.3239	-23.3	13.2	6	54	4	50
Gs	L272A	272	6x34	TM6	0	0	0	NA	NA	0	core	0	1	2.42	20.8	236.11	bystander	NA	1	0	83.1	6.366	11.03	3	-0.686773	0.915646	-7.72705	0.36153	0.626188	0.0701625	0.016202	0.0280626	3	WT-like	WT-like	0	-15.678	15.261	20.882	-15.162	19.068	11.35	10.2771	-19.5	3.7	11.4	4	47	-43
Gs	K273A	273	6x35	TM6	0	0	0	NA	NA	0	core	0	1	3.98	21.91	258.35	modulator	lipid interaction	1	0	92.1	4.444	7.697	3	0.893023	1.0525	-6.14726	0.515448	0.892782	0.0810448	0.00923544	0.0159963	3	reduced	WT-like	1	-17.695	18.438	21.501	-16.728	19.562	14.843	6.8211	2.4	-5.5	4.9	83	157	-74
Gs	T274A	274	6x36	TM6	0	1	0	neutral	NA	0	G protein	0	1	1.64	9.98	99.43	bystander	NA	1	0	82.3	5.933	10.28	3	0.0313501	0.811205	-7.00893	0.283183	0.400481	0.0620325	0.00941391	0.0133133	2	WT-like	WT-like	0	-18.026	19.649	17.901	-18.765	22.522	13.442	5.35564	-4.7	12.6	-2.2	13	27	-14
Gs	L275A	275	6x37	TM6	0	1	0	neutral	NA	0	G protein	1	1	1	6.36	89.47	disconnected driver	G protein binding	1	0	87.8	2.757	4.775	3	0.932003	0.600991	-6.10828	0.0212049	0.0299883	0.0460623	0.0045992	0.00650425	2	reduced	reduced	1	-19.346	16.211	16.953	-20.203	20.281	10.728	7.48665	-5.3	1.7	3	18	22	-4
Gs	G276A	276	6x38	TM6	0	0	0	NA	NA	0	core	0	1	3.34	17.8	308.96	bystander	NA	1	0	89.6	12.84	22.25	3	0.633042	0.869609	-6.40724	0.597079	0.844397	0.0669302	0.000309979	0.000438376	2	WT-like	WT-like	0	-21.652	16.347	19.962	-20.799	17.525	13.312	6.80719	1.9	-11	0	17	47	-30
Gs	I277A	277	6x39	TM6	0	0	0	NA	NA	0	core	0	1	2.99	25.18	262.01	bystander	NA	1	0	76	15.42	26.71	3	0.0590835	0.8739	-6.9812	0.211706	0.299397	0.0671352	0.00314943	0.00445397	2	WT-like	WT-like	0	-23.304	19.553	18.771	-22.737	20.103	15.358	3.50322	-6	-3.1	4.6	56	74	-18
Gs	I278A	278	6x40	TM6	0	0	0	NA	NA	0	core	1	1	2.01	11.46	116.59	passenger	NA	1	0	68.8	21.41	37.08	3	0.689144	0.850366	-6.35113	0.110715	0.191764	0.0598456	0.0103317	0.017895	3	WT-like	WT-like	0	-23.243	18.772	15.043	-24.915	21.025	12.358	3.8834	-0.5	5.6	-6.7	2	12	-10
Gs	M279A	279	6x41	TM6	0	0	0	NA	NA	0	core	1	1	5.42	22.12	237.43	disconnected driver	disconnected driver	1	0	84.4	8.248	14.29	3	1.62032	0.987618	-5.41996	0.166114	0.23492	0.0759916	0.000835466	0.00118153	2	reduced	WT-like	1	-25.027	15.458	15.619	-25.674	17.339	11.817	4.29092	-16	12.5	2.8	6	34	-28
Gs	G280A	280	6x42	TM6	0	0	0	NA	NA	0	core	0	0	1	23.81	412.91	modulator	network modifier	1	0	91.9	11.2	19.4	3	1.12327	1.05525	-5.91701	0.180366	0.312403	0.0815381	0.00641096	0.0111041	3	reduced	WT-like	1	-26.964	16.662	18.65	-26.341	16.497	15.461	3.25347	-0.2	-9.2	2.5	29	22	7
Gs	T281A	281	6x43	TM6	0	0	0	NA	NA	0	core	0	0	7.33	32.74	245.14	bystander	NA	1	0	95	10.31	17.87	3	0.597603	0.929757	-6.44268	0.147607	0.255663	0.0717956	0.00583922	0.0101138	3	WT-like	WT-like	0	-28.704	19.614	17.023	-28.555	19.548	15.968	1.06751	-0.9	15.4	1.2	34	28	6
Gs	F282A	282	6x44	TM6	0	0	0	NA	PIF	0	core	1	1	1	1.64	106.04	connected driver	motif	1	0	67.4	4.75	8.227	3	1.40778	0.252054	-5.63249	0.289845	0.502027	0.0193082	0.00326757	0.0056596	3	reduced	reduced	1	-29.711	17.437	14.076	-30.659	18.662	12.901	1.94421	-21.5	20	0.4	4	2	2
Gs	T283A	283	6x45	TM6	0	0	0	NA	NA	0	core	0	1	6.39	29.08	378.33	bystander	NA	1	0	90.9	7.695	13.33	3	0.230249	1.0119	-6.81003	0.134039	0.232162	0.0779805	0.00386469	0.00669383	3	WT-like	WT-like	0	-30.9	14.737	16.479	-30.954	15.101	14.202	2.30654	-18.4	-14.5	1.8	21	40	-19
Gs	L284A	284	6x46	TM6	0	0	0	NA	NA	0	core	1	0	5.73	63.27	427.92	passenger	NA	1	0	88.3	7.781	13.48	3	0.297736	0.883436	-6.74254	0.476728	0.825716	0.0680016	0.00793111	0.0137371	3	WT-like	WT-like	0	-32.97	16.534	19.12	-32.008	16.102	17.713	1.75833	13.7	-4.8	5.1	133	124	9
Gs	C285A	285	6x47	TM6	0	0	0	NA	CWxP	0	core	1	0	1	9.02	160.37	connected driver	motif	1	0	78.2	14.12	24.46	3	1.47505	0.673571	-5.56523	0.543876	0.94202	0.051926	0.0126104	0.0218418	3	reduced	reduced	1	-34.753	18.583	16.458	-34.525	18.666	16.391	0.251718	3	-21.2	3.9	14	8	6
Gs	W286A	286	6x48	TM6	0	0	0	NA	CWxP	0	core	NA	NA	1	1.48	112.05	NA	NA	2	1	10.1	1.877	3.252	3	0.0402788	0	-7	0	0	0	0	0	2	NA	NA	NA	NA	NA	NA	NA	NA	NA	NA	NA	NA	NA	5	0	5
Gs	L287A	287	6x49	TM6	0	0	0	NA	NA	0	core	0	0	2.61	22.59	281.21	modulator	network modifier	1	0	97.3	4.201	7.276	3	0.0992558	0.657704	-6.94102	0.0300159	0.0424489	0.0505071	0.00281022	0.00397426	2	WT-like	reduced	1	-35.653	12.758	15.699	-35.778	12.805	15.461	0.272907	-16.2	-5.7	2.6	51	46	5
Gs	P288A	288	6x50	TM6	0	0	0	NA	CWxP	1	core	NA	NA	1	1	95.79	NA	NA	1	1	16.3	3.125	5.412	3	1.34903	0.235485	-5.69125	1.34736	1.90546	0.0180005	0.00289044	0.00408769	2	NA	NA	NA	NA	NA	NA	NA	NA	NA	NA	NA	NA	NA	45	49	-4
Gs	F289A	289	6x51	TM6	1	0	0	NA	NA	0	ligand	0	0	1	7.82	278.55	modulator	ligand binding	1	0	67.8	8.979	15.55	3	2.54374	0.440638	-4.49654	0.529422	0.748716	0.0330381	0.0200086	0.0282964	2	reduced	reduced	1	-40.736	14.081	15.368	-41.067	14.261	15.338	0.37797	-20.4	-11.3	5	17	8	9
Gs	F290A	290	6x52	TM6	1	0	0	NA	NA	0	ligand	1	0	1	12.39	297.4	connected driver	ligand binding	1	0	109.8	10.46	18.12	3	1.18259	0.917237	-5.85769	0.140223	0.242873	0.0640618	0.00689905	0.0119495	3	reduced	WT-like	1	-39.782	11.628	12.624	-40.139	11.349	13.022	0.60307	10.2	0.7	0.3	19	11	8
Gs	I291A	291	6x53	TM6	0	0	0	NA	NA	0	core	NA	NA	8.4	42.47	380.47	NA	NA	1	1	1	1.525	2.641	3	0.575686	0.69941	-6.46459	0.142568	0.246934	0.0503057	0.00465705	0.00806624	3	NA	NA	NA	NA	NA	NA	NA	NA	NA	NA	NA	NA	NA	79	70	9
Gs	V292A	292	6x54	TM6	0	0	0	NA	NA	0	core	0	1	10.5	41.28	361.18	bystander	NA	1	0	94.3	14.46	25.05	3	0.179449	1.08286	-6.86083	0.157846	0.273397	0.0779585	0.00230262	0.00398826	3	WT-like	WT-like	0	-43.223	9.853	16.439	-43.849	9.855	16.51	0.630017	8.5	6.8	-0.1	8	26	-18
Gs	N293A	293	6x55	TM6	1	0	0	NA	NA	0	ligand	1	0	3.96	26.71	212.51	connected driver	ligand binding	1	0	70.4	19.46	38.92	4	0.999023	0.963857	-6.04126	0.0218054	0.0377681	0.069003	0.00367584	0.00636674	3	reduced	WT-like	1	-44.346	9.57	12.816	-44.759	9.276	12.805	0.507076	-1.7	-9.5	-2.3	27	19	8
Gs	I294A	294	6x56	TM6	0	0	0	NA	NA	0	core	1	0	7.27	36.57	375.99	passenger	NA	1	0	70.2	19.81	39.62	4	0.84593	1.08723	-6.19435	0.128921	0.223297	0.0784258	0.0016999	0.00294431	3	WT-like	WT-like	0	-43.727	5.822	12.825	-43.727	5.645	13.194	0.409255	5	27.9	-1.1	56	37	19
Gs	V295A	295	6x57	TM6	0	0	0	NA	NA	0	core	1	1	6.98	55.52	391.02	passenger	NA	1	0	55.3	21.76	43.53	4	-0.528891	0.952208	-7.56917	0.0740185	0.128204	0.068507	0.00273737	0.00474126	3	WT-like	WT-like	0	-45.248	5.844	16.317	-45.211	5.263	16.729	0.713214	-22.7	2.9	1.8	42	58	-16
Gs	H296A	296	6x58	TM6	0	0	0	NA	NA	0	core	0	1	13.94	54.99	281.75	bystander	NA	1	0	78.5	16.75	29.01	3	-0.12829	0.916871	-7.16857	0.138266	0.239485	0.0664611	0.00381194	0.00660247	3	WT-like	WT-like	0	-48.525	7.251	14.976	-48.566	6.393	15.233	0.896601	-4.3	-11.8	6	28	57	-29
Gs	V297A	297	6x59	TM6	0	0	0	NA	NA	0	core	0	1	8.7	31.43	376.2	bystander	NA	1	0	97.7	15.92	27.58	3	-0.320005	1.03021	-7.36028	0.0544411	0.0942948	0.0745621	0.00367512	0.0063655	3	WT-like	WT-like	0	-48.311	4.84	12.048	-48.29	3.719	12.509	1.21227	0.3	-12.9	4.6	20	31	-11
Gs	I298A	298	6x60	TM6	0	0	0	NA	NA	0	core	0	0	12.98	35.18	413.81	bystander	NA	1	0	68.4	12.39	21.45	3	-0.245897	0.928193	-7.28618	0.136982	0.23726	0.0669334	0.00374906	0.00649355	3	WT-like	WT-like	0	-47.469	1.681	14.017	-47.981	1.165	15.368	1.53415	2.7	6.1	2	141	131	10
Gs	Q299A	299	6x61	TM6	0	0	0	NA	NA	0	core	0	0	NA	NA	NA	bystander	NA	1	0	109.7	2.917	5.052	3	-0.355489	1.02477	-7.39577	0.0395365	0.0684793	0.0741879	0.00335778	0.00581585	3	WT-like	WT-like	0	-49.726	2.211	17.04	-50.67	2.733	17.589	1.21038	18.9	-0.2	-0.9	119	47	72
Gs	D300A	300	ECL3	ECL3	0	0	0	NA	NA	0	other	0	0	NA	NA	NA	bystander	NA	1	0	96.7	8.046	13.94	3	-0.292139	0.993428	-7.33242	0.180353	0.312381	0.0722456	0.00656105	0.0113641	3	WT-like	WT-like	0	-52.77	4.445	16.576	-52.287	5.998	16.446	1.63156	-3.7	-0.4	3.1	88	128	-40
Gs	N301A	301	ECL3	ECL3	0	0	0	NA	NA	0	other	0	1	NA	NA	NA	bystander	NA	1	0	63.9	15.88	27.5	3	0.0993876	0.993981	-6.94089	0.0572798	0.0992116	0.0718855	0.00299342	0.00518475	3	WT-like	WT-like	0	-54.401	6.511	19.338	-53.383	8.799	18.867	2.54816	-6.6	9.6	-6.8	139	93	46
Gs	L302A	302	ECL3	ECL3	0	0	0	NA	NA	0	other	0	1	NA	NA	NA	bystander	NA	1	0	102.9	10.73	18.58	3	0.0153115	0.913275	-7.02497	0.163399	0.283015	0.0634873	0.00442233	0.00765971	3	WT-like	WT-like	0	-51.126	6.434	21.266	-50.967	7.679	21.664	1.3167	-33.1	28.2	8	121	72	49
Gs	I303A	303	ECL3	ECL3	0	0	0	NA	NA	0	other	1	1	NA	NA	NA	passenger	NA	1	0	50.7	12.81	22.19	3	0.550422	0.892401	-6.48986	0.112302	0.194512	0.0637033	0.00323905	0.0056102	3	WT-like	WT-like	0	-50.31	10	20.233	-49.386	11.175	21.738	2.12119	-9.5	10.5	-9.1	50	35	15
Gs	R304A	304	7x30	TM7	0	0	0	NA	NA	0	core	0	0	NA	NA	NA	bystander	NA	1	0	85.9	15.54	26.92	3	-0.0914994	0.744306	-7.13178	0.107542	0.186267	0.0530193	0.00408626	0.00707761	3	WT-like	WT-like	0	-51.48	13.553	20.957	-51.595	14.281	21.778	1.10329	-26	2.7	1.1	153	55	98
Gs	K305A	305	7x31	TM7	0	0	0	NA	NA	0	core	0	1	NA	NA	NA	bystander	NA	1	0	66.8	13.5	23.38	3	0.614715	0.819857	-6.42556	0.105392	0.182545	0.0586847	0.00267683	0.00463641	3	WT-like	WT-like	0	-52.02	16.057	18.137	-51.976	16.478	18.684	0.691655	-27.6	30.2	-5.5	132	107	25
Gs	E306A	306	7x32	TM7	0	0	0	NA	NA	0	core	NA	NA	18.83	84.53	564.38	NA	NA	1	1	22.7	7.381	12.78	3	0.974455	0.508586	-6.06582	0.103762	0.179722	0.0363509	0.00176779	0.00306191	3	NA	NA	NA	NA	NA	NA	NA	NA	NA	NA	NA	NA	NA	123	73	50
Gs	V307A	307	7x33	TM7	0	0	0	NA	NA	0	core	0	1	9.07	56.17	410.69	bystander	NA	1	0	86.9	9.394	16.27	3	0.362568	0.846001	-6.67771	0.0749963	0.129897	0.0607806	0.00277952	0.00481427	3	WT-like	WT-like	0	-47.002	16.524	20.143	-47.348	17.427	21.454	1.62906	11.9	6.3	3.6	61	59	2
Gs	Y308A	308	7x34	TM7	0	0	0	NA	NA	0	core	0	1	5.06	36.17	284.39	modulator	ligand entry path	1	0	92	4.386	7.598	3	1.09508	1.02578	-5.9452	0.00801411	0.0138808	0.073634	0.00219718	0.00380563	3	reduced	WT-like	1	-46.968	16.225	16.353	-46.944	16.3	17.825	1.4741	-1.3	-14	4.5	61	35	26
Gs	I309A	309	7x35	TM7	0	0	0	NA	NA	0	core	0	0	12.17	57.4	428.9	modulator	ligand entry path	1	0	93	10.69	18.52	3	0.237988	0.73257	-6.80229	0.288216	0.499205	0.0530146	0.0022059	0.00382073	3	WT-like	reduced	1	-47.02	19.965	15.667	-47.363	19.916	16.624	1.01779	1.5	-3	0.7	58	73	-15
Gs	L310A	310	7x36	TM7	0	0	0	NA	NA	0	core	0	0	9	50.64	425.34	bystander	NA	1	0	89.8	7.256	12.57	3	-0.351344	0.782448	-7.39162	0.324844	0.562646	0.0555416	0.00570278	0.0098775	3	WT-like	WT-like	0	-44.674	20.783	18.544	-44.798	21.123	19.194	0.74396	7.5	-11.9	1.6	107	108	-1
Gs	L311A	311	7x37	TM7	0	0	0	NA	NA	0	core	0	0	6.35	30.18	249.3	bystander	NA	1	0	87.8	7.974	13.81	3	0.337838	0.940572	-6.70244	0.100124	0.173419	0.0674465	0.00417086	0.00722414	3	WT-like	WT-like	0	-42.111	18.251	17.335	-42.306	18.451	18.018	0.737912	7.4	-19.4	4.9	30	17	13
Gs	N312A	312	7x38	TM7	1	0	0	NA	NA	0	ligand	0	0	2.01	31.08	277.47	modulator	ligand binding	1	0	46.9	5.641	9.771	3	2.84236	0.54354	-4.19791	0.0898343	0.127045	0.0365971	0.00498773	0.00705372	2	reduced	reduced	1	-42.489	19.439	13.757	-42.803	19.758	14.455	0.829193	17.7	-4.4	-1.7	28	23	5
Gs	W313A	313	7x39	TM7	0	0	0	NA	NA	0	core	1	0	1	5.76	260.98	disconnected driver	disconnected driver	1	0	28.8	6.093	10.55	3	0.897168	0.467879	-6.14311	0.205149	0.355329	0.0335643	0.00198192	0.00343278	3	reduced	reduced	1	-41.637	22.999	14.872	-42.015	23.335	15.579	0.869269	5.6	-21.4	3.3	26	27	-1
Gs	I314A	314	7x40	TM7	0	0	0	NA	NA	0	core	1	0	6.91	22.79	207.12	passenger	NA	1	0	110.4	17.13	29.66	3	0.427742	0.843111	-6.61254	0.154102	0.266913	0.058317	0.00207518	0.00359432	3	WT-like	WT-like	0	-38.71	21.76	16.969	-38.783	22.095	17.192	0.409002	19	-4.4	2.6	67	63	4
Gs	G315A	315	7x41	TM7	0	0	0	NA	NA	0	core	1	0	1	12.33	208.11	connected driver	connected driver	1	0	27.9	15.17	26.27	3	0.710932	0.72556	-6.32935	0.202489	0.350722	0.0550742	0.00286252	0.00495804	3	WT-like	reduced	1	-37.453	20.299	13.705	-38.03	20.816	13.687	0.774946	-2.6	16	-2.7	0	0	0
Gs	Y316A	316	7x42	TM7	1	0	0	NA	NA	0	ligand	NA	NA	1	3.97	256.25	NA	NA	1	1	19	5.581	9.667	3	1.43721	0.491738	-5.60307	0.190106	0.329273	0.0380867	0.004581	0.00793453	3	NA	NA	NA	NA	NA	NA	NA	NA	NA	NA	NA	NA	NA	7	7	0
Gs	V317A	317	7x43	TM7	0	0	0	NA	NA	0	core	0	0	8.33	42.76	381.47	bystander	NA	1	0	91.5	5.149	8.919	3	-0.389247	1.04285	-7.42953	0.0984386	0.170501	0.0801618	0.00715136	0.0123865	3	WT-like	WT-like	0	-35.685	25.403	14.377	-36.984	26.219	14.565	1.54551	-5	6.9	3.2	40	36	4
Gs	N318A	318	7x45	TM7	0	0	0	NA	NA	0	core	1	0	1	4.91	115.2	connected driver	connected driver	1	0	86.7	15.74	27.27	3	0.907207	0.881138	-6.13307	0.227198	0.393519	0.066975	0.00238497	0.00413089	3	reduced	WT-like	1	-32.841	23.286	12.977	-33.845	24.213	13.643	1.52016	-5.1	-3.8	2.2	1	3	-2
Gs	S319A	319	7x46	TM7	0	0	0	NA	NA	0	core	0	0	1	1.4	117.33	bystander	NA	1	0	93.9	10.97	19	3	0.779828	1.06728	-6.26045	0.112511	0.194874	0.0812473	0.00423353	0.00733269	3	WT-like	WT-like	0	-33.039	25.428	9.843	-33.831	26.273	10.404	1.28686	-0.7	-18.8	1.1	2	0	2
Gs	G320A	320	7x47	TM7	0	0	0	NA	NA	0	core	0	0	6.79	33.64	270.8	bystander	NA	1	0	90	14.89	25.8	3	-0.45988	1.02241	-7.50016	0.0813993	0.140988	0.0771758	0.00303567	0.00525793	3	WT-like	WT-like	0	-32.094	28.347	12.077	-32.604	29.21	12.552	1.10928	16.3	-22.3	-8.7	13	11	2
Gs	F321A	321	7x48	TM7	0	0	0	NA	NA	0	core	0	0	7.06	34.19	264.07	bystander	NA	1	0	78.8	13.02	26.04	4	0.147299	1.07344	-6.89298	0.112624	0.195071	0.0815959	0.0033332	0.00577328	3	WT-like	WT-like	0	-29.373	26.384	13.858	-29.593	27.531	14.259	1.23483	15.3	9.6	-0.7	76	81	-5
Gs	N322A	322	7x49	TM7	0	0	0	NA	NPxxY	0	core	1	1	1.63	2.69	48.65	connected driver	motif	1	0	104.8	18.55	32.12	3	1.33559	0.64061	-5.70469	0.314205	0.544219	0.0477529	0.00402685	0.00697471	3	reduced	reduced	1	-27.63	25.429	10.601	-27.004	26.785	11.576	1.7836	3.6	-12.7	7.3	3	5	-2
Gs	P323A	323	7x50	TM7	0	0	0	NA	NPxxY	1	core	0	1	1	1.01	23.93	modulator	motif	1	0	83.8	14.89	25.79	3	1.20039	0.827966	-5.83989	0.106316	0.184144	0.0633491	0.00418984	0.00725702	3	reduced	WT-like	1	-25.913	28.783	9.883	-26.2	30.489	11.006	2.06251	-2.7	8.8	4.4	10	16	-6
Gs	L324A	324	7x51	TM7	0	0	0	NA	NA	0	core	0	0	7.41	45.35	351.7	bystander	NA	1	0	79.2	13.37	23.15	3	0.24477	1.04707	-6.79551	0.140174	0.242788	0.0797738	0.00383321	0.00663931	3	WT-like	WT-like	0	-24.541	28.841	13.442	-25.37	30.735	14.762	2.45293	-10.9	4	4.6	122	119	3
Gs	I325A	325	7x52	TM7	0	0	0	NA	NA	0	core	0	1	1	10.32	145.36	modulator	network modifier	1	0	58.4	13.7	27.41	4	1.22079	0.821633	-5.81949	0.162771	0.281928	0.0625322	0.00321368	0.00556625	3	reduced	WT-like	1	-23.369	25.216	13.536	-23.399	27.464	14.658	2.51263	-28.7	36.6	7.4	21	29	-8
Gs	Y326A	326	7x53	TM7	0	0	0	neutral	NPxxY	0	core	1	1	1	3.17	29.46	connected driver	motif	1	0	91.6	9.067	15.7	3	0.703964	0.534855	-6.33631	0.21673	0.375388	0.0375401	0.00507498	0.00879013	3	WT-like	reduced	1	-21.94	25.31	10.002	-21.254	28.906	11.785	4.07197	-56	-42.5	19.6	7	20	-13
Gs	C327A	327	7x54	TM7	0	0	0	NA	NA	0	core	1	1	3.16	12.4	146.15	passenger	NA	1	0	89.4	11.41	22.83	4	-0.4251	0.89634	-7.46538	0.188471	0.326441	0.0667312	0.00409257	0.00708855	3	WT-like	WT-like	0	-20.764	28.679	8.669	-20.037	31.679	14.129	6.27217	-12.2	24.7	12.8	47	5	42
Gs	R328A	328	7x55	TM7	0	0	0	neutral	NA	0	core	0	1	6.16	31.62	225.22	bystander	NA	1	0	98.4	15.67	31.34	4	0.638193	1.23187	-6.40209	0.0400747	0.0694115	0.0933318	0.00198778	0.00344293	3	WT-like	WT-like	0	-18.262	29.178	11.51	-17.66	28.935	15.439	3.98227	3.9	21.5	2.9	94	166	-72
Gs	S329A	329	8x47	H8	0	0	0	neutral	NA	0	core	0	1	3.02	11.69	104.6	bystander	NA	1	0	83.9	15.6	27.03	3	0.322663	0.968868	-6.71762	0.0312856	0.0541882	0.0735314	0.0021839	0.00378263	3	WT-like	WT-like	0	-15.524	29.087	8.838	-15.713	29.502	12.197	3.38981	30.6	11.6	8.8	26	38	-12
Gs	P330A	330	8x48	H8	0	0	0	neutral	NA	0	core	0	1	10.1	53.02	353.48	bystander	NA	1	0	87.3	11.62	20.12	3	0.0117327	0.989392	-7.02855	0.0522853	0.0905608	0.0750041	0.00176941	0.00306471	3	WT-like	WT-like	0	-12.827	31.812	9.149	-13.279	32.444	12.248	3.19492	17.4	-18.3	1	74	95	-21
Gs	D331A	331	8x49	H8	0	0	0	neutral	NA	0	core	0	1	NA	NA	NA	bystander	NA	1	0	68.7	14.01	24.26	3	0.0884565	0.811524	-6.95182	0.206739	0.358082	0.0598287	0.00780327	0.0135157	3	WT-like	WT-like	0	-13.766	33.532	5.877	-13.937	32.938	8.494	2.68901	-0.3	3	1.5	51	80	-29
Gs	F332A	332	8x50	H8	0	0	0	neutral	NA	1	core	1	1	NA	NA	NA	connected driver	x50	1	0	45.4	12.23	21.19	3	1.22608	0.517714	-5.8142	0.121735	0.210851	0.039237	0.00174224	0.00301766	3	reduced	reduced	1	-17.464	33.093	6.594	-17.754	33.231	8.794	2.22332	15.9	-2.8	6	12	1	11
Gs	R333A	333	8x51	H8	0	0	0	NA	NA	0	core	0	1	NA	NA	NA	bystander	NA	1	0	91.1	15.52	26.88	3	0.109126	0.883957	-6.93115	0.185373	0.321075	0.0668035	0.00125388	0.00217178	3	WT-like	WT-like	0	-17.168	35.022	9.865	-17.428	35.358	11.9	2.07887	-6.9	-11.7	4	123	48	75
Gs	I334A	334	8x52	H8	0	0	0	NA	NA	0	core	0	0	NA	NA	NA	bystander	NA	1	0	98	12.61	25.22	4	-0.146387	0.941864	-7.18667	0.211198	0.365805	0.0709479	0.00427022	0.00739624	3	WT-like	WT-like	0	-15.291	38.042	8.516	-15.118	37.711	9.897	1.43061	12.1	-10.2	2.6	80	98	-18
Gs	A335G	335	8x53	H8	0	0	0	NA	NA	0	core	0	1	NA	NA	NA	bystander	NA	1	0	64.5	14.06	28.12	4	0.385983	0.926861	-6.6543	0.193317	0.334835	0.0697999	0.00334913	0.00580087	3	WT-like	WT-like	0	-17.53	38.163	5.451	-17.455	37.487	6.906	1.60612	0.8	25.9	-0.4	4	4	0
Gs	F336A	336	8x54	H8	0	0	0	NA	NA	0	core	1	1	NA	NA	NA	passenger	NA	1	0	63.3	11.85	23.7	4	0.320134	1.02673	-6.72014	0.103521	0.179304	0.0774849	0.00118777	0.00205727	3	WT-like	WT-like	0	-20.487	37.939	7.846	-20.573	38.357	8.98	1.21164	-17	2.8	2.6	13	32	-19
Gs	Q337A	337	8x55	H8	0	0	0	NA	NA	0	core	0	0	NA	NA	NA	bystander	NA	1	0	81.4	15.65	31.3	4	0.133652	1.04737	-6.90663	0.225719	0.390957	0.079197	0.00562833	0.00974855	3	WT-like	WT-like	0	-19.616	40.832	10.141	-19.101	41.306	10.901	1.0332	-14.3	6.7	5.4	81	134	-53
Gs	E338A	338	8x56	H8	0	0	0	NA	NA	0	core	0	0	NA	NA	NA	bystander	NA	1	0	66.7	10.88	18.84	3	0.537526	0.894229	-6.50275	0.148691	0.257541	0.0624744	0.00682867	0.0118276	3	WT-like	WT-like	0	-18.548	42.975	7.181	-17.998	42.814	7.552	0.682687	-1.1	27.6	-4.6	94	131	-37
Gs	L339A	339	8x57	H8	0	0	0	NA	NA	0	core	0	1	NA	NA	NA	bystander	NA	1	0	50.3	9.831	17.03	3	0.403854	0.872949	-6.63643	0.0638707	0.110627	0.0767697	0.00365827	0.00633631	3	WT-like	WT-like	0	-22.207	42.945	6.111	-21.538	42.366	6.169	0.88666	-24.4	17.2	3.3	35	62	-27
Gs	L340A	340	8x58	H8	0	0	0	NA	NA	0	core	0	1	NA	NA	NA	bystander	NA	1	0	59.8	6.829	11.83	3	0.32902	0.752638	-6.71126	0.111104	0.192438	0.0661115	0.00281371	0.00487349	3	WT-like	WT-like	0	-23.319	43.942	9.617	-23.075	43.895	9.349	0.365471	-0.6	-17.7	2.8	75	102	-27
Gs	C341A	341	8x59	H8	0	0	0	NA	NA	0	core	0	0	NA	NA	NA	bystander	NA	1	0	76.8	4.864	8.424	3	0.185355	0.906483	-6.85492	0.266523	0.461631	0.0792238	0.00673476	0.0116649	3	WT-like	WT-like	0	-21.418	47.251	9.552	-20.776	46.997	9.049	0.854218	15.8	NA	NA	122	162	-40
Gs	L342A	342	C-term	C-term	0	0	0	NA	NA	0	other	NA	NA	NA	NA	NA	bystander	NA	1	0	88.8	1.967	3.406	3	0.0856188	0.966438	-6.95466	0.157335	0.272512	0.0853516	0.00668087	0.0115716	3	WT-like	WT-like	0	NA	NA	NA	NA	NA	NA	NA	NA	NA	NA	155	NA	NA
Gs	R343A	343	C-term	C-term	0	0	0	NA	NA	0	other	NA	NA	NA	NA	NA	bystander	NA	1	0	72.5	4.681	8.107	3	0.0558517	0.914772	-6.98443	0.194704	0.337238	0.0810261	0.0087828	0.0152123	3	WT-like	WT-like	0	NA	NA	NA	NA	NA	NA	NA	NA	NA	NA	NA	NA	NA
Gs	R344A	344	C-term	C-term	0	0	0	NA	NA	0	other	NA	NA	NA	NA	NA	bystander	NA	1	0	72.9	7.059	12.23	3	0.0515096	1.03446	-6.98877	0.269237	0.466332	0.0918968	0.0115271	0.0199655	3	WT-like	WT-like	0	NA	NA	NA	NA	NA	NA	NA	NA	NA	NA	NA	NA	NA
Gs	S345A	345	C-term	C-term	0	0	0	NA	NA	0	other	NA	NA	NA	NA	NA	bystander	NA	1	0	109.6	8.442	14.62	3	-0.0232425	0.949237	-7.06352	0.122278	0.211791	0.0840089	0.00794968	0.0137692	3	WT-like	WT-like	0	NA	NA	NA	NA	NA	NA	NA	NA	NA	NA	NA	NA	NA
Gs	S346A	346	C-term	C-term	0	0	0	NA	NA	0	other	NA	NA	NA	NA	NA	bystander	NA	1	0	96.9	6.999	12.12	3	-0.164698	0.946605	-7.20498	0.117836	0.204098	0.0835173	0.00835333	0.0144684	3	WT-like	WT-like	0	NA	NA	NA	NA	NA	NA	NA	NA	NA	NA	NA	NA	NA
Gs	L347A	347	C-term	C-term	0	0	0	NA	NA	0	other	NA	NA	NA	NA	NA	bystander	NA	1	0	109.9	10.13	17.55	3	-0.473226	1.01498	-7.51351	0.0440596	0.0763135	0.0893962	0.00519733	0.00900203	3	WT-like	WT-like	0	NA	NA	NA	NA	NA	NA	NA	NA	NA	NA	NA	NA	NA
Gs	K348A	348	C-term	C-term	0	0	0	NA	NA	0	other	NA	NA	NA	NA	NA	bystander	NA	1	0	93.1	12.46	21.58	3	-0.349048	1.08424	-7.38933	0.10528	0.18235	0.0960371	0.0097586	0.0169024	3	WT-like	WT-like	0	NA	NA	NA	NA	NA	NA	NA	NA	NA	NA	NA	NA	NA
Gs	A349G	349	C-term	C-term	0	0	0	NA	NA	0	other	NA	NA	NA	NA	NA	bystander	NA	1	0	78.3	17.73	35.46	4	0.107165	1.0167	-6.93311	0.201694	0.349344	0.0894343	0.00742412	0.012859	3	WT-like	WT-like	0	NA	NA	NA	NA	NA	NA	NA	NA	NA	NA	NA	NA	NA
Gs	Y350A	350	C-term	C-term	0	0	0	NA	NA	0	other	NA	NA	NA	NA	NA	bystander	NA	1	0	73.1	31.36	54.32	3	-0.0726377	0.99409	-7.11292	0.0443848	0.0768767	0.0692998	0.00639102	0.0110696	3	WT-like	WT-like	0	NA	NA	NA	NA	NA	NA	NA	NA	NA	NA	NA	NA	NA
Gs	G351A	351	C-term	C-term	0	0	0	NA	NA	0	other	NA	NA	NA	NA	NA	bystander	NA	1	0	86	12.65	21.91	3	-0.0642287	0.886175	-7.10451	0.144799	0.250799	0.0780116	0.00680903	0.0117936	3	WT-like	WT-like	0	NA	NA	NA	NA	NA	NA	NA	NA	NA	NA	NA	NA	NA
Gs	N352A	352	C-term	C-term	0	0	0	NA	NA	0	other	NA	NA	NA	NA	NA	bystander	NA	1	0	93	9.415	16.31	3	-0.0374617	0.810951	-7.07774	0.163285	0.282819	0.0711498	0.0047659	0.00825477	3	WT-like	WT-like	0	NA	NA	NA	NA	NA	NA	NA	NA	NA	NA	NA	NA	NA
Gs	G353A	353	C-term	C-term	0	0	0	NA	NA	0	other	NA	NA	NA	NA	NA	bystander	NA	1	0	97	9.266	16.05	3	0.0119843	0.840166	-7.02829	0.247552	0.428773	0.0735345	0.00187878	0.00325413	3	WT-like	WT-like	0	NA	NA	NA	NA	NA	NA	NA	NA	NA	NA	NA	NA	NA
Gs	Y354A	354	C-term	C-term	0	0	0	NA	NA	0	other	NA	NA	NA	NA	NA	bystander	NA	1	0	108.6	6.844	11.85	3	0.179898	0.832655	-6.86038	0.0489566	0.0847954	0.0730472	0.00184568	0.00319681	3	WT-like	WT-like	0	NA	NA	NA	NA	NA	NA	NA	NA	NA	NA	NA	NA	NA
Gs	S355A	355	C-term	C-term	0	0	0	NA	NA	0	other	NA	NA	NA	NA	NA	bystander	NA	1	0	112.4	3.251	5.631	3	-0.0973947	0.887283	-7.13767	0.156714	0.271437	0.0777252	0.00429534	0.00743974	3	WT-like	WT-like	0	NA	NA	NA	NA	NA	NA	NA	NA	NA	NA	NA	NA	NA
Gs	S356A	356	C-term	C-term	0	0	0	NA	NA	0	other	NA	NA	NA	NA	NA	bystander	NA	1	0	98.2	2.616	4.531	3	-0.0779968	0.856085	-7.11828	0.224918	0.38957	0.0748024	0.00328549	0.00569064	3	WT-like	WT-like	0	NA	NA	NA	NA	NA	NA	NA	NA	NA	NA	NA	NA	NA
Gs	N357A	357	C-term	C-term	0	0	0	NA	NA	0	other	NA	NA	NA	NA	NA	bystander	NA	1	0	103.1	6.45	11.17	3	0.0342675	0.847029	-7.00601	0.121461	0.210377	0.0742343	0.00487547	0.00844456	3	WT-like	WT-like	0	NA	NA	NA	NA	NA	NA	NA	NA	NA	NA	NA	NA	NA
Gs	G358A	358	C-term	C-term	0	0	0	NA	NA	0	other	NA	NA	NA	NA	NA	bystander	NA	1	0	100.8	11.95	20.7	3	-0.00584884	0.851477	-7.04613	0.0224389	0.0388653	0.0747044	0.00331783	0.00574665	3	WT-like	WT-like	0	NA	NA	NA	NA	NA	NA	NA	NA	NA	NA	NA	NA	NA
Gs	N359A	359	C-term	C-term	0	0	0	NA	NA	0	other	NA	NA	NA	NA	NA	bystander	NA	1	0	106.9	8.221	14.24	3	-0.133391	0.926969	-7.17367	0.0283351	0.0490778	0.0812258	0.00396491	0.00686742	3	WT-like	WT-like	0	NA	NA	NA	NA	NA	NA	NA	NA	NA	NA	NA	NA	NA
Gs	T360A	360	C-term	C-term	0	0	0	NA	NA	0	other	NA	NA	NA	NA	NA	bystander	NA	1	0	97.5	15.61	27.03	3	0.0322631	0.819276	-7.00802	0.0267871	0.0463966	0.0719037	0.00351974	0.00609637	3	WT-like	WT-like	0	NA	NA	NA	NA	NA	NA	NA	NA	NA	NA	NA	NA	NA
Gs	G361A	361	C-term	C-term	0	0	0	NA	NA	0	other	NA	NA	NA	NA	NA	bystander	NA	1	0	92	12.06	20.88	3	0.128395	0.908933	-6.91188	0.188333	0.326203	0.0798365	0.00525525	0.00910236	3	WT-like	WT-like	0	NA	NA	NA	NA	NA	NA	NA	NA	NA	NA	NA	NA	NA
Gs	E362A	362	C-term	C-term	0	0	0	NA	NA	0	other	NA	NA	NA	NA	NA	bystander	NA	1	0	71.9	6.263	10.85	3	-0.149448	0.994545	-7.18973	0.063563	0.110094	0.0687924	0.00246428	0.00426825	3	WT-like	WT-like	0	NA	NA	NA	NA	NA	NA	NA	NA	NA	NA	NA	NA	NA
Gs	Q363A	363	C-term	C-term	0	0	0	NA	NA	0	other	NA	NA	NA	NA	NA	bystander	NA	1	0	70.6	13.84	23.97	3	-0.297297	1.02646	-7.33758	0.131551	0.227852	0.0859011	0.0108216	0.0187435	3	WT-like	WT-like	0	NA	NA	NA	NA	NA	NA	NA	NA	NA	NA	NA	NA	NA
Gs	S364A	364	C-term	C-term	0	0	0	NA	NA	0	other	NA	NA	NA	NA	NA	bystander	NA	1	0	74.9	11.32	19.6	3	0.00605438	0.953265	-7.03422	0.0775606	0.134339	0.0792063	0.00587956	0.0101837	3	WT-like	WT-like	0	NA	NA	NA	NA	NA	NA	NA	NA	NA	NA	NA	NA	NA
Gs	G365A	365	C-term	C-term	0	0	0	NA	NA	0	other	NA	NA	NA	NA	NA	bystander	NA	1	0	83.5	17.87	35.74	4	-0.133046	0.986328	-7.17332	0.100388	0.173877	0.0823101	0.00801441	0.0138814	3	WT-like	WT-like	0	NA	NA	NA	NA	NA	NA	NA	NA	NA	NA	NA	NA	NA
Gs	Y366A	366	C-term	C-term	0	0	0	NA	NA	0	other	NA	NA	NA	NA	NA	bystander	NA	1	0	92.8	16.75	33.5	4	-0.389327	0.974941	-7.42961	0.161938	0.229015	0.077542	0.00765707	0.0108287	2	WT-like	WT-like	0	NA	NA	NA	NA	NA	NA	NA	NA	NA	NA	NA	NA	NA
Gs	H367A	367	C-term	C-term	0	0	0	NA	NA	0	other	NA	NA	NA	NA	NA	bystander	NA	1	0	90.8	15.19	30.38	4	-0.468945	1.03645	-7.50922	0.340607	0.481691	0.0821146	0.00617087	0.00872693	2	WT-like	WT-like	0	NA	NA	NA	NA	NA	NA	NA	NA	NA	NA	NA	NA	NA
Gs	V368A	368	C-term	C-term	0	0	0	NA	NA	0	other	NA	NA	NA	NA	NA	bystander	NA	1	0	94.5	8.902	15.42	3	-0.156971	0.851523	-7.19725	0.11818	0.167132	0.0678195	0.00726519	0.0102745	2	WT-like	WT-like	0	NA	NA	NA	NA	NA	NA	NA	NA	NA	NA	NA	NA	NA
Gs	E369A	369	C-term	C-term	0	0	0	NA	NA	0	other	NA	NA	NA	NA	NA	bystander	NA	1	0	96.3	15.89	27.52	3	-0.272906	0.908475	-7.31319	0.270058	0.38192	0.0722964	0.00738706	0.0104469	2	WT-like	WT-like	0	NA	NA	NA	NA	NA	NA	NA	NA	NA	NA	NA	NA	NA
Gs	Q370A	370	C-term	C-term	0	0	0	NA	NA	0	other	NA	NA	NA	NA	NA	bystander	NA	1	0	76.7	14.38	24.9	3	-0.303543	1.02435	-7.34382	0.145882	0.252675	0.0855793	0.00857568	0.0148535	3	WT-like	WT-like	0	NA	NA	NA	NA	NA	NA	NA	NA	NA	NA	NA	NA	NA
Gs	E371A	371	C-term	C-term	0	0	0	NA	NA	0	other	NA	NA	NA	NA	NA	bystander	NA	1	0	89.2	20.33	40.66	4	0.0655966	0.875871	-6.97468	0.215596	0.373423	0.0728668	0.00961025	0.0166454	3	WT-like	WT-like	0	NA	NA	NA	NA	NA	NA	NA	NA	NA	NA	NA	NA	NA
Gs	K372A	372	C-term	C-term	0	0	0	NA	NA	0	other	NA	NA	NA	NA	NA	bystander	NA	1	0	71.4	20.48	40.96	4	0.0600427	0.999141	-6.98024	0.126693	0.219438	0.0826579	0.00654621	0.0113384	3	WT-like	WT-like	0	NA	NA	NA	NA	NA	NA	NA	NA	NA	NA	NA	NA	NA
Gs	E373A	373	C-term	C-term	0	0	0	NA	NA	0	other	NA	NA	NA	NA	NA	bystander	NA	1	0	64.9	21.1	42.2	4	-0.0229671	0.888641	-7.06325	0.168835	0.292431	0.0742533	0.00901598	0.0156161	3	WT-like	WT-like	0	NA	NA	NA	NA	NA	NA	NA	NA	NA	NA	NA	NA	NA
Gs	N374A	374	C-term	C-term	0	0	0	NA	NA	0	other	NA	NA	NA	NA	NA	bystander	NA	1	0	110	3.613	6.258	3	0.253883	0.940017	-6.7864	0.0785354	0.136027	0.0655159	0.00807189	0.0139809	3	WT-like	WT-like	0	NA	NA	NA	NA	NA	NA	NA	NA	NA	NA	NA	NA	NA
Gs	K375A	375	C-term	C-term	0	0	0	NA	NA	0	other	NA	NA	NA	NA	NA	bystander	NA	1	0	87	13.06	22.61	3	-0.215087	0.937566	-7.25537	0.194466	0.336824	0.0775728	0.0071736	0.012425	3	WT-like	WT-like	0	NA	NA	NA	NA	NA	NA	NA	NA	NA	NA	NA	NA	NA
Gs	L376A	376	C-term	C-term	0	0	0	NA	NA	0	other	NA	NA	NA	NA	NA	bystander	NA	1	0	93	14.61	29.22	4	-0.192393	0.929479	-7.23267	0.243919	0.42248	0.077207	0.00984539	0.0170527	3	WT-like	WT-like	0	NA	NA	NA	NA	NA	NA	NA	NA	NA	NA	NA	NA	NA
Gs	L377A	377	C-term	C-term	0	0	0	NA	NA	0	other	NA	NA	NA	NA	NA	bystander	NA	1	0	81.3	14.2	24.59	3	-0.182672	0.888465	-7.22295	0.1845	0.319563	0.0734192	0.00406232	0.00703615	3	WT-like	WT-like	0	NA	NA	NA	NA	NA	NA	NA	NA	NA	NA	NA	NA	NA
Gs	C378A	378	C-term	C-term	0	0	0	NA	NA	0	other	NA	NA	NA	NA	NA	bystander	NA	1	0	77.1	10.91	18.9	3	0.0993097	0.823887	-6.94097	0.0657523	0.0929878	0.0648279	0.00215284	0.00304458	2	WT-like	WT-like	0	NA	NA	NA	NA	NA	NA	NA	NA	NA	NA	NA	NA	NA
Gs	E379A	379	C-term	C-term	0	0	0	NA	NA	0	other	NA	NA	NA	NA	NA	bystander	NA	1	0	79.6	16.84	29.17	3	-0.174616	0.892937	-7.21489	0.150318	0.212581	0.0722169	0.0143977	0.0203614	2	WT-like	WT-like	0	NA	NA	NA	NA	NA	NA	NA	NA	NA	NA	NA	NA	NA
Gs	D380A	380	C-term	C-term	0	0	0	NA	NA	0	other	NA	NA	NA	NA	NA	bystander	NA	1	0	92.2	14.44	25.01	3	-0.0269874	0.849088	-7.06727	0.126664	0.17913	0.0676699	0.00751809	0.0106322	2	WT-like	WT-like	0	NA	NA	NA	NA	NA	NA	NA	NA	NA	NA	NA	NA	NA
Gs	L381A	381	C-term	C-term	0	0	0	NA	NA	0	other	NA	NA	NA	NA	NA	bystander	NA	1	0	102.8	14.73	25.52	3	-0.0978749	0.829218	-7.13815	0.0230657	0.0326199	0.0660237	0.00695612	0.00983744	2	WT-like	WT-like	0	NA	NA	NA	NA	NA	NA	NA	NA	NA	NA	NA	NA	NA
Gs	P382A	382	C-term	C-term	0	0	0	NA	NA	0	other	NA	NA	NA	NA	NA	bystander	NA	1	0	91.3	15.33	30.67	4	0.0953236	0.843206	-6.94496	0.155951	0.270116	0.0696485	0.00331132	0.00573537	3	WT-like	WT-like	0	NA	NA	NA	NA	NA	NA	NA	NA	NA	NA	NA	NA	NA
Gs	G383A	383	C-term	C-term	0	0	0	NA	NA	0	other	NA	NA	NA	NA	NA	bystander	NA	1	0	89.3	13.93	27.86	4	-0.0186642	0.794798	-7.05894	0.0756838	0.131088	0.0658726	0.00399997	0.00692815	3	WT-like	WT-like	0	NA	NA	NA	NA	NA	NA	NA	NA	NA	NA	NA	NA	NA
Gs	T384A	384	C-term	C-term	0	0	0	NA	NA	0	other	NA	NA	NA	NA	NA	bystander	NA	1	0	89.1	21.92	43.84	4	-0.00212569	0.834265	-7.0424	0.266642	0.461838	0.0689722	0.00352196	0.00610022	3	WT-like	WT-like	0	NA	NA	NA	NA	NA	NA	NA	NA	NA	NA	NA	NA	NA
Gs	E385A	385	C-term	C-term	0	0	0	NA	NA	0	other	NA	NA	NA	NA	NA	bystander	NA	1	0	68.8	22.26	44.53	4	0.151901	0.79366	-6.88838	0.172889	0.299453	0.0649633	0.000569974	0.000987225	3	WT-like	WT-like	0	NA	NA	NA	NA	NA	NA	NA	NA	NA	NA	NA	NA	NA
Gs	D386A	386	C-term	C-term	0	0	0	NA	NA	0	other	NA	NA	NA	NA	NA	bystander	NA	1	0	82.1	13.82	27.64	4	0.0927724	1.00599	-6.94751	0.181621	0.314576	0.0770707	0.00540446	0.00936079	3	WT-like	WT-like	0	NA	NA	NA	NA	NA	NA	NA	NA	NA	NA	NA	NA	NA
Gs	F387A	387	C-term	C-term	0	0	0	NA	NA	0	other	NA	NA	NA	NA	NA	bystander	NA	1	0	87.1	12.94	25.89	4	-0.197781	0.939314	-7.23806	0.11637	0.201559	0.0727065	0.0081876	0.0141813	3	WT-like	WT-like	0	NA	NA	NA	NA	NA	NA	NA	NA	NA	NA	NA	NA	NA
Gs	V388A	388	C-term	C-term	0	0	0	NA	NA	0	other	NA	NA	NA	NA	NA	bystander	NA	1	0	77.8	13.74	27.47	4	-0.173744	1.01567	-7.21402	0.0582264	0.100851	0.0780209	0.00666005	0.0115355	3	WT-like	WT-like	0	NA	NA	NA	NA	NA	NA	NA	NA	NA	NA	NA	NA	NA
Gs	G389A	389	C-term	C-term	0	0	0	NA	NA	0	other	NA	NA	NA	NA	NA	bystander	NA	1	0	76.2	10.57	18.32	3	0.172858	1.0073	-6.86742	0.191786	0.332183	0.0778877	0.00894841	0.0154991	3	WT-like	WT-like	0	NA	NA	NA	NA	NA	NA	NA	NA	NA	NA	NA	NA	NA
Gs	H390A	390	C-term	C-term	0	0	0	NA	NA	0	other	NA	NA	NA	NA	NA	bystander	NA	1	0	60	18.02	31.2	3	-0.0257813	1.0421	-7.06606	0.153671	0.266165	0.0804431	0.0082024	0.014207	3	WT-like	WT-like	0	NA	NA	NA	NA	NA	NA	NA	NA	NA	NA	NA	NA	NA
Gs	Q391A	391	C-term	C-term	0	0	0	NA	NA	0	other	NA	NA	NA	NA	NA	bystander	NA	1	0	70.1	21.13	42.25	4	0.0654761	0.944189	-6.9748	0.0339549	0.0588116	0.0729545	0.0078824	0.0136527	3	WT-like	WT-like	0	NA	NA	NA	NA	NA	NA	NA	NA	NA	NA	NA	NA	NA
Gs	G392A	392	C-term	C-term	0	0	0	NA	NA	0	other	NA	NA	NA	NA	NA	bystander	NA	1	0	49.9	17.92	31.05	3	-0.128379	0.928751	-7.16866	0.199903	0.346241	0.0718881	0.0091861	0.0159108	3	WT-like	WT-like	0	NA	NA	NA	NA	NA	NA	NA	NA	NA	NA	NA	NA	NA
Gs	T393A	393	C-term	C-term	0	0	0	NA	NA	0	other	NA	NA	NA	NA	NA	bystander	NA	1	0	86.6	7.471	12.94	3	0.0226616	0.91385	-7.01762	0.134498	0.232958	0.0700635	0.00629242	0.0108988	3	WT-like	WT-like	0	NA	NA	NA	NA	NA	NA	NA	NA	NA	NA	NA	NA	NA
Gs	V394A	394	C-term	C-term	0	0	0	NA	NA	0	other	NA	NA	NA	NA	NA	bystander	NA	1	0	97.7	16.65	33.29	4	-0.0250989	0.893618	-7.06538	0.105695	0.183069	0.0677609	0.00391734	0.00678503	3	WT-like	WT-like	0	NA	NA	NA	NA	NA	NA	NA	NA	NA	NA	NA	NA	NA
Gs	P395A	395	C-term	C-term	0	0	0	NA	NA	0	other	NA	NA	NA	NA	NA	bystander	NA	1	0	96.2	14.63	29.26	4	0.159781	0.82622	-6.8805	0.0867217	0.150206	0.0626967	0.00215163	0.00372673	3	WT-like	WT-like	0	NA	NA	NA	NA	NA	NA	NA	NA	NA	NA	NA	NA	NA
Gs	S396A	396	C-term	C-term	0	0	0	NA	NA	0	other	NA	NA	NA	NA	NA	bystander	NA	1	0	87.5	12.6	21.83	3	0.103113	0.871799	-6.93717	0.124636	0.215875	0.0665208	0.00398267	0.00689818	3	WT-like	WT-like	0	NA	NA	NA	NA	NA	NA	NA	NA	NA	NA	NA	NA	NA
Gs	D397A	397	C-term	C-term	0	0	0	NA	NA	0	other	NA	NA	NA	NA	NA	bystander	NA	1	0	77.4	15.42	26.71	3	0.207195	0.869791	-6.83308	0.18503	0.320482	0.0660984	0.00571986	0.00990708	3	WT-like	WT-like	0	NA	NA	NA	NA	NA	NA	NA	NA	NA	NA	NA	NA	NA
Gs	N398A	398	C-term	C-term	0	0	0	NA	NA	0	other	NA	NA	NA	NA	NA	bystander	NA	1	0	81.3	24.57	49.14	4	0.321944	0.899085	-6.71833	0.0443028	0.0767347	0.0682119	0.00255533	0.00442596	3	WT-like	WT-like	0	NA	NA	NA	NA	NA	NA	NA	NA	NA	NA	NA	NA	NA
Gs	I399A	399	C-term	C-term	0	0	0	NA	NA	0	other	NA	NA	NA	NA	NA	bystander	NA	1	0	82.4	25.09	50.17	4	0.283946	0.845183	-6.75633	0.120593	0.208873	0.0646578	0.00453008	0.00784633	3	WT-like	WT-like	0	NA	NA	NA	NA	NA	NA	NA	NA	NA	NA	NA	NA	NA
Gs	D400A	400	C-term	C-term	0	0	0	NA	NA	0	other	NA	NA	NA	NA	NA	bystander	NA	1	0	66	11.32	19.6	3	-0.0155658	0.896295	-7.05584	0.280759	0.486289	0.0688946	0.00638627	0.0110613	3	WT-like	WT-like	0	NA	NA	NA	NA	NA	NA	NA	NA	NA	NA	NA	NA	NA
Gs	S401A	401	C-term	C-term	0	0	0	NA	NA	0	other	NA	NA	NA	NA	NA	bystander	NA	1	0	93.2	6.921	11.99	3	0.133812	0.916617	-6.90647	0.198615	0.344012	0.0701323	0.00620935	0.0107549	3	WT-like	WT-like	0	NA	NA	NA	NA	NA	NA	NA	NA	NA	NA	NA	NA	NA
Gs	Q402A	402	C-term	C-term	0	0	0	NA	NA	0	other	NA	NA	NA	NA	NA	bystander	NA	1	0	91.6	16.56	33.13	4	0.0244419	1.0931	-7.01584	0.159505	0.27627	0.0783494	0.0121787	0.0210942	3	WT-like	WT-like	0	NA	NA	NA	NA	NA	NA	NA	NA	NA	NA	NA	NA	NA
Gs	G403A	403	C-term	C-term	0	0	0	NA	NA	0	other	NA	NA	NA	NA	NA	bystander	NA	1	0	93.3	14.58	29.16	4	0.269164	1.04844	-6.77111	0.0734658	0.127246	0.0747049	0.00885457	0.0153366	3	WT-like	WT-like	0	NA	NA	NA	NA	NA	NA	NA	NA	NA	NA	NA	NA	NA
Gs	R404A	404	C-term	C-term	0	0	0	NA	NA	0	other	NA	NA	NA	NA	NA	bystander	NA	1	0	85.3	19.97	39.94	4	-0.246296	1.14521	-7.28657	0.265804	0.460387	0.0817264	0.00955157	0.0165438	3	WT-like	WT-like	0	NA	NA	NA	NA	NA	NA	NA	NA	NA	NA	NA	NA	NA
Gs	N405A	405	C-term	C-term	0	0	0	NA	NA	0	other	NA	NA	NA	NA	NA	bystander	NA	1	0	78.1	18.39	36.77	4	-0.030381	1.06597	-7.07066	0.0537743	0.0931398	0.0757461	0.00752509	0.0130338	3	WT-like	WT-like	0	NA	NA	NA	NA	NA	NA	NA	NA	NA	NA	NA	NA	NA
Gs	C406A	406	C-term	C-term	0	0	0	NA	NA	0	other	NA	NA	NA	NA	NA	bystander	NA	1	0	83.4	14.98	29.97	4	-0.00984159	1.02862	-7.05012	0.11758	0.203654	0.0733007	0.00948335	0.0164257	3	WT-like	WT-like	0	NA	NA	NA	NA	NA	NA	NA	NA	NA	NA	NA	NA	NA
Gs	S407A	407	C-term	C-term	0	0	0	NA	NA	0	other	NA	NA	NA	NA	NA	bystander	NA	1	0	74	7.364	12.76	3	0.161631	1.10281	-6.87865	0.0738537	0.104445	0.0722742	0.00480765	0.00679905	2	WT-like	WT-like	0	NA	NA	NA	NA	NA	NA	NA	NA	NA	NA	NA	NA	NA
Gs	T408A	408	C-term	C-term	0	0	0	NA	NA	0	other	NA	NA	NA	NA	NA	bystander	NA	1	0	60.9	8.221	14.24	3	0.361383	1.16258	-6.6789	0.0705621	0.0997898	0.0763786	0.00643891	0.009106	2	WT-like	WT-like	0	NA	NA	NA	NA	NA	NA	NA	NA	NA	NA	NA	NA	NA
Gs	N409A	409	C-term	C-term	0	0	0	NA	NA	0	other	NA	NA	NA	NA	NA	bystander	NA	1	0	92.3	9.81	16.99	3	0.119896	1.07669	-6.92038	0.206387	0.291876	0.0703135	0.00287892	0.00407141	2	WT-like	WT-like	0	NA	NA	NA	NA	NA	NA	NA	NA	NA	NA	NA	NA	NA
Gs	D410A	410	C-term	C-term	0	0	0	NA	NA	0	other	NA	NA	NA	NA	NA	bystander	NA	1	0	83.6	12.32	24.64	4	0.0533386	1.0186	-6.98694	0.141677	0.245392	0.0723391	0.00808784	0.0140085	3	WT-like	WT-like	0	NA	NA	NA	NA	NA	NA	NA	NA	NA	NA	NA	NA	NA
Gs	S411A	411	C-term	C-term	0	0	0	NA	NA	0	other	NA	NA	NA	NA	NA	bystander	NA	1	0	92.1	15.72	31.44	4	-0.0744628	1.02279	-7.11474	0.124055	0.21487	0.0727149	0.00727955	0.0126085	3	WT-like	WT-like	0	NA	NA	NA	NA	NA	NA	NA	NA	NA	NA	NA	NA	NA
Gs	L412A	412	C-term	C-term	0	0	0	NA	NA	0	other	NA	NA	NA	NA	NA	bystander	NA	1	0	94.4	17.54	35.07	4	0.0761032	0.938149	-6.96418	0.162275	0.281069	0.066365	0.00538759	0.00933158	3	WT-like	WT-like	0	NA	NA	NA	NA	NA	NA	NA	NA	NA	NA	NA	NA	NA
Gs	L413A	413	C-term	C-term	0	0	0	NA	NA	0	other	NA	NA	NA	NA	NA	bystander	NA	1	0	79.9	17.63	35.25	4	0.118887	1.01744	-6.92139	0.248671	0.43071	0.072519	0.00975358	0.0168937	3	WT-like	WT-like	0	NA	NA	NA	NA	NA	NA	NA	NA	NA	NA	NA	NA	NA
Gs	wt																				100				0	1	-7.04028	0.0410605	0.31	0.0769252	0.00132453	0.01	57
[truncated: 1 more columns]
