# Supplementary material for: Molecular determinants of ligand efficacy and potency in GPCR signaling
Source: Science. Author manuscript; Available in PMC 2024 Jan 16. (PMC7615523; doi:10.1126/science.adh1859)
Supplement: Table S2 [file EMS193248-supplement-Table_S2.xlsx]

## Sheet: Explanation
variable	explanation
state	state the contact is specific to (i.e. inactive or active, based on PDB IDs 2RH1 and 3SN6)
contact_number	continuous number of contacts
ResNum	residue number, _1 and _2 refer to the first and second residue forming the contact, respectively
mutation	mutation made at this residue
GPCRdb	GPCRdb number for the respective residue
expression	expression level in percent of wild type
PharmRes	indicates whether mutation of the residue affected efficacy, potency or both negatively
classification	classification of the residue. NA indicates that assigning a classification was not applicable due to low expression of the associated mutant

## Sheet: TableS2
state	contact_number	ResNum_1	ResNum_2	mutation_1	mutation_2	GPCRdb_1	GPCRdb_2	expression_1	expression_2	PharmRes_1	PharmRes_2	classification_1	classification_2
active	1	66	63	T66A	R63A	2x37	12x49	27.1	101.7	efficacy affected	NA	disconnected driver	passenger
active	2	70	65	Y70A	Q65A	2x41	12x51	52.9	60.9	NA	NA	passenger	passenger
active	3	80	51	L80A	N51A	2x51	1x50	68.9	18.8	NA	NA	passenger	NA
active	4	82	47	M82A	I47A	2x53	1x46	89.4	78.9	potency affected	NA	disconnected driver	passenger
active	5	87	43	V87A	I43A	2x57	1x42	11.2	80.3	NA	NA	NA	passenger
active	6	119	78	A119G	A78G	3x38	2x49	67.3	62.4	efficacy affected	potency affected	disconnected driver	disconnected driver
active	7	120	79	S120A	D79A	3x39	2x50	78.3	64.7	potency affected	both affected	connected driver	connected driver
active	8	123	75	T123A	L75A	3x42	2x46	34.1	81	efficacy affected	NA	disconnected driver	passenger
active	9	127	72	I127A	I72A	3x46	2x43	77.2	45.7	potency affected	potency affected	connected driver	connected driver
active	10	130	68	D130A	T68A	3x49	2x39	57.9	57.9	efficacy affected	efficacy affected	connected driver	connected driver
active	11	138	134	P138A	A134G	34x50	3x53	82.6	88.1	potency affected	NA	disconnected driver	passenger
active	12	138	135	P138A	I135A	34x50	3x54	82.6	73.9	potency affected	efficacy affected	disconnected driver	disconnected driver
active	13	138	136	P138A	T136A	34x50	3x55	82.6	90.4	potency affected	NA	disconnected driver	passenger
active	14	141	68	Y141A	T68A	34x53	2x39	86.4	57.9	potency affected	efficacy affected	disconnected driver	connected driver
active	15	141	130	Y141A	D130A	34x53	3x49	86.4	57.9	potency affected	efficacy affected	disconnected driver	connected driver
active	16	141	133	Y141A	F133A	34x53	3x52	86.4	55.1	potency affected	NA	disconnected driver	passenger
active	17	141	137	Y141A	S137A	34x53	3x56	86.4	69.9	potency affected	NA	disconnected driver	passenger
active	18	145	133	L145A	F133A	34x57	3x52	85.9	55.1	NA	NA	passenger	passenger
active	19	146	144	T146A	L144A	4x38	34x56	58.8	105.7	potency affected	NA	disconnected driver	passenger
active	20	150	71	A150G	F71A	4x42	2x42	77.2	26.9	efficacy affected	both affected	connected driver	connected driver
active	21	153	71	I153A	F71A	4x45	2x42	104.4	26.9	NA	both affected	passenger	connected driver
active	22	199	164	Y199A	T164A	5x39	4x56	34.7	119.6	both affected	NA	disconnected driver	passenger
active	23	206	122	V206A	E122A	5x46	3x41	94.6	102.4	NA	NA	passenger	passenger
active	24	208	121	F208A	I121A	5x47	3x40	70.4	72.1	both affected	both affected	connected driver	connected driver
active	25	214	129	I214A	V129A	5x53	3x48	107.6	80.3	potency affected	NA	disconnected driver	passenger
active	26	221	136	R221A	T136A	5x60	3x55	89.9	90.4	potency affected	NA	disconnected driver	passenger
active	27	268	230	E268A	L230A	6x30	5x69	67.8	90.8	efficacy affected	NA	disconnected driver	passenger
active	28	275	223	L275A	F223A	6x37	5x62	87.8	68.8	both affected	NA	disconnected driver	passenger
active	29	278	131	I278A	R131A	6x40	3x50	68.8	52.9	NA	NA	passenger	passenger
active	30	278	219	I278A	Y219A	6x40	5x58	68.8	106.2	NA	potency affected	passenger	disconnected driver
active	31	279	216	M279A	V216A	6x41	5x55	84.4	132	potency affected	NA	disconnected driver	passenger
active	32	282	208	F282A	F208A	6x44	5x47	67.4	70.4	both affected	both affected	connected driver	connected driver
active	33	282	212	F282A	L212A	6x44	5x51	67.4	125.1	both affected	NA	connected driver	passenger
active	34	282	215	F282A	M215A	6x44	5x54	67.4	151.3	both affected	potency affected	connected driver	connected driver
active	35	286	121	W286A	I121A	6x48	3x40	10.1	72.1	NA	both affected	NA	connected driver
active	36	290	117	F290A	V117A	6x52	3x36	109.8	77.5	potency affected	efficacy affected	connected driver	disconnected driver
active	37	290	207	F290A	S207A	6x52	5x461	109.8	132.7	potency affected	potency affected	connected driver	connected driver
active	38	293	204	N293A	S204A	6x55	5x44	70.4	87.4	potency affected	potency affected	connected driver	connected driver
active	39	294	200	I294A	A200G	6x56	5x40	70.2	139.6	NA	NA	passenger	passenger
active	40	294	201	I294A	I201A	6x56	5x41	70.2	119.6	NA	NA	passenger	passenger
active	41	294	204	I294A	S204A	6x56	5x44	70.2	87.4	NA	potency affected	passenger	connected driver
active	42	303	295	I303A	V295A	ECL3	6x57	50.7	55.3	NA	NA	passenger	passenger
active	43	313	43	W313A	I43A	7x39	1x42	28.8	80.3	both affected	NA	disconnected driver	passenger
active	44	314	284	I314A	L284A	7x40	6x46	110.4	88.3	NA	NA	passenger	passenger
active	45	315	285	G315A	C285A	7x41	6x47	27.9	78.2	efficacy affected	both affected	connected driver	connected driver
active	46	316	47	Y316A	I47A	7x42	1x46	19	78.9	NA	NA	NA	passenger
active	47	318	120	N318A	S120A	7x45	3x39	86.7	78.3	potency affected	potency affected	connected driver	connected driver
active	48	318	124	N318A	L124A	7x45	3x43	86.7	27.8	potency affected	both affected	connected driver	connected driver
active	49	318	286	N318A	W286A	7x45	6x48	86.7	10.1	potency affected	NA	connected driver	NA
active	50	322	124	N322A	L124A	7x49	3x43	104.8	27.8	both affected	both affected	connected driver	connected driver
active	51	326	124	Y326A	L124A	7x53	3x43	91.6	27.8	efficacy affected	both affected	connected driver	connected driver
active	52	326	127	Y326A	I127A	7x53	3x46	91.6	77.2	efficacy affected	potency affected	connected driver	connected driver
active	53	326	131	Y326A	R131A	7x53	3x50	91.6	52.9	efficacy affected	NA	connected driver	passenger
active	54	327	54	C327A	V54A	7x54	1x53	89.4	73.2	NA	NA	passenger	passenger
active	55	327	72	C327A	I72A	7x54	2x43	89.4	45.7	NA	potency affected	passenger	connected driver
active	56	332	54	F332A	V54A	8x50	1x53	45.4	73.2	both affected	NA	connected driver	passenger
active	57	332	64	F332A	L64A	8x50	12x50	45.4	17	both affected	NA	connected driver	NA
active	58	332	72	F332A	I72A	8x50	2x43	45.4	45.7	both affected	potency affected	connected driver	connected driver
active	59	332	327	F332A	C327A	8x50	7x54	45.4	89.4	both affected	NA	connected driver	passenger
active	60	336	54	F336A	V54A	8x54	1x53	63.3	73.2	NA	NA	passenger	passenger
active	61	336	57	F336A	A57G	8x54	1x56	63.3	38.2	NA	NA	passenger	passenger
inactive	62	64	57	L64A	A57G	12x50	1x56	17	38.2	NA	NA	NA	passenger
inactive	63	65	59	Q65A	A59G	12x51	1x58	60.9	62	NA	NA	passenger	bystander
inactive	64	66	64	T66A	L64A	2x37	12x50	27.1	17	efficacy affected	NA	disconnected driver	NA
inactive	65	69	58	N69A	I58A	2x40	1x57	62.6	29.8	NA	efficacy affected	bystander	modulator
inactive	66	72	54	I72A	V54A	2x43	1x53	45.7	73.2	potency affected	NA	connected driver	passenger
inactive	67	72	58	I72A	I58A	2x43	1x57	45.7	29.8	potency affected	efficacy affected	connected driver	modulator
inactive	68	84	48	L84A	V48A	2x55	1x47	89.3	90.6	NA	NA	bystander	bystander
inactive	69	95	36	L95A	M36A	2x65	1x35	68.2	77.3	NA	NA	bystander	bystander
inactive	70	97	94	K97A	I94A	ECL1	2x64	67.1	88.9	NA	NA	bystander	bystander
inactive	71	97	95	K97A	L95A	ECL1	2x65	67.1	68.2	NA	NA	bystander	bystander
inactive	72	98	93	M98A	H93A	23x49	2x63	108.5	90.4	NA	NA	bystander	bystander
inactive	73	99	89	W99A	F89A	23x50	2x59	9.2	114.9	NA	NA	NA	bystander
inactive	74	101	89	F101A	F89A	23x52	2x59	50.9	114.9	efficacy affected	NA	modulator	bystander
inactive	75	101	92	F101A	A92G	23x52	2x62	50.9	95	efficacy affected	NA	modulator	bystander
inactive	76	102	99	G102A	W99A	3x21	23x50	31.3	9.2	both affected	NA	modulator	NA
inactive	77	105	99	W105A	W99A	3x24	23x50	97.7	9.2	NA	NA	bystander	NA
inactive	78	106	99	C106A	W99A	3x25	23x50	15.7	9.2	NA	NA	NA	NA
inactive	79	109	99	W109A	W99A	3x28	23x50	69.9	9.2	NA	NA	bystander	NA
inactive	80	120	75	S120A	L75A	3x39	2x46	78.3	81	potency affected	NA	connected driver	passenger
inactive	81	130	67	D130A	V67A	3x49	2x38	57.9	68	efficacy affected	NA	connected driver	bystander
inactive	82	130	71	D130A	F71A	3x49	2x42	57.9	26.9	efficacy affected	both affected	connected driver	connected driver
inactive	83	131	68	R131A	T68A	3x50	2x39	52.9	57.9	NA	efficacy affected	passenger	connected driver
inactive	84	139	137	F139A	S137A	34x51	3x56	105.6	69.9	both affected	NA	modulator	passenger
inactive	85	141	131	Y141A	R131A	34x53	3x50	86.4	52.9	potency affected	NA	disconnected driver	passenger
inactive	86	141	135	Y141A	I135A	34x53	3x54	86.4	73.9	potency affected	efficacy affected	disconnected driver	disconnected driver
inactive	87	142	134	Q142A	A134G	34x54	3x53	90	88.1	NA	NA	bystander	passenger
inactive	88	143	67	S143A	V67A	34x55	2x38	112.1	68	NA	NA	bystander	bystander
inactive	89	143	130	S143A	D130A	34x55	3x49	112.1	57.9	NA	efficacy affected	bystander	connected driver
inactive	90	143	131	S143A	R131A	34x55	3x50	112.1	52.9	NA	NA	bystander	passenger
inactive	91	143	134	S143A	A134G	34x55	3x53	112.1	88.1	NA	NA	bystander	passenger
inactive	92	144	133	L144A	F133A	34x56	3x52	105.7	55.1	NA	NA	passenger	passenger
inactive	93	144	137	L144A	S137A	34x56	3x56	105.7	69.9	NA	NA	passenger	passenger
inactive	94	145	67	L145A	V67A	34x57	2x38	85.9	68	NA	NA	passenger	bystander
inactive	95	145	71	L145A	F71A	34x57	2x42	85.9	26.9	NA	both affected	passenger	connected driver
inactive	96	147	65	K147A	Q65A	4x39	12x51	49.7	60.9	NA	NA	bystander	passenger
inactive	97	147	66	K147A	T66A	4x39	2x37	49.7	27.1	NA	efficacy affected	bystander	disconnected driver
inactive	98	147	70	K147A	Y70A	4x39	2x41	49.7	52.9	NA	NA	bystander	passenger
inactive	99	149	144	K149A	L144A	4x41	34x56	95.9	105.7	NA	NA	bystander	passenger
inactive	100	149	145	K149A	L145A	4x41	34x57	95.9	85.9	NA	NA	bystander	passenger
inactive	101	151	70	R151A	Y70A	4x43	2x41	92.2	52.9	NA	NA	bystander	passenger
inactive	102	153	145	I153A	L145A	4x45	34x57	104.4	85.9	NA	NA	passenger	passenger
inactive	103	157	119	V157A	A119G	4x49	3x38	76.4	67.3	NA	efficacy affected	bystander	disconnected driver
inactive	104	160	122	V160A	E122A	4x52	3x41	93.2	102.4	NA	NA	bystander	passenger
inactive	105	161	122	S161A	E122A	4x53	3x41	116.1	102.4	efficacy affected	NA	modulator	passenger
inactive	106	169	107	I169A	E107A	4x61	3x26	54.6	68.8	both affected	efficacy affected	modulator	modulator
inactive	107	172	107	H172A	E107A	4x64	3x26	82.6	68.8	NA	efficacy affected	bystander	modulator
inactive	108	174	172	Y174A	H172A	ECL2	4x64	93.1	82.6	NA	NA	bystander	bystander
inactive	109	188	99	E188A	W99A	ECL2	23x50	99.3	9.2	NA	NA	bystander	NA
inactive	110	189	98	T189A	M98A	ECL2	23x49	104.2	108.5	NA	NA	bystander	bystander
inactive	111	193	110	F193A	T110A	45x52	3x29	83	106.1	potency affected	potency affected	modulator	modulator
inactive	112	199	193	Y199A	F193A	5x39	45x52	34.7	83	both affected	potency affected	disconnected driver	modulator
inactive	113	200	195	A200G	T195A	5x40	ECL2	139.6	94.7	NA	NA	passenger	bystander
inactive	114	212	121	L212A	I121A	5x51	3x40	125.1	72.1	NA	both affected	passenger	connected driver
inactive	115	215	121	M215A	I121A	5x54	3x40	151.3	72.1	potency affected	both affected	connected driver	connected driver
inactive	116	215	124	M215A	L124A	5x54	3x43	151.3	27.8	potency affected	both affected	connected driver	connected driver
inactive	117	218	129	V218A	V129A	5x57	3x48	105.2	80.3	NA	NA	bystander	passenger
inactive	118	219	131	Y219A	R131A	5x58	3x50	106.2	52.9	potency affected	NA	disconnected driver	passenger
inactive	119	222	131	V222A	R131A	5x61	3x50	81.6	52.9	potency affected	NA	modulator	passenger
inactive	120	225	136	E225A	T136A	5x64	3x55	78.6	90.4	NA	NA	bystander	passenger
inactive	121	226	135	A226G	I135A	5x65	3x54	51.1	73.9	both affected	efficacy affected	modulator	disconnected driver
inactive	122	229	135	Q229A	I135A	5x68	3x54	83.3	73.9	NA	efficacy affected	bystander	disconnected driver
inactive	123	229	140	Q229A	K140A	5x68	34x52	83.3	94.3	NA	NA	bystander	bystander
inactive	124	229	141	Q229A	Y141A	5x68	34x53	83.3	86.4	NA	potency affected	bystander	disconnected driver
inactive	125	268	141	E268A	Y141A	6x30	34x53	67.8	86.4	efficacy affected	potency affected	disconnected driver	disconnected driver
inactive	126	269	141	H269A	Y141A	6x31	34x53	88.9	86.4	NA	potency affected	bystander	disconnected driver
inactive	127	269	226	H269A	A226G	6x31	5x65	88.9	51.1	NA	both affected	bystander	modulator
inactive	128	269	229	H269A	Q229A	6x31	5x68	88.9	83.3	NA	NA	bystander	bystander
inactive	129	269	230	H269A	L230A	6x31	5x69	88.9	90.8	NA	NA	bystander	passenger
inactive	130	272	135	L272A	I135A	6x34	3x54	83.1	73.9	NA	efficacy affected	bystander	disconnected driver
inactive	131	272	219	L272A	Y219A	6x34	5x58	83.1	106.2	NA	potency affected	bystander	disconnected driver
inactive	132	272	222	L272A	V222A	6x34	5x61	83.1	81.6	NA	potency affected	bystander	modulator
inactive	133	272	223	L272A	F223A	6x34	5x62	83.1	68.8	NA	NA	bystander	passenger
inactive	134	272	226	L272A	A226G	6x34	5x65	83.1	51.1	NA	both affected	bystander	modulator
inactive	135	275	68	L275A	T68A	6x37	2x39	87.8	57.9	both affected	efficacy affected	disconnected driver	connected driver
inactive	136	275	127	L275A	I127A	6x37	3x46	87.8	77.2	both affected	potency affected	disconnected driver	connected driver
inactive	137	275	131	L275A	R131A	6x37	3x50	87.8	52.9	both affected	NA	disconnected driver	passenger
inactive	138	275	219	L275A	Y219A	6x37	5x58	87.8	106.2	both affected	potency affected	disconnected driver	disconnected driver
inactive	139	276	219	G276A	Y219A	6x38	5x58	89.6	106.2	NA	potency affected	bystander	disconnected driver
inactive	140	278	75	I278A	L75A	6x40	2x46	68.8	81	NA	NA	passenger	passenger
inactive	141	278	124	I278A	L124A	6x40	3x43	68.8	27.8	NA	both affected	passenger	connected driver
inactive	142	279	124	M279A	L124A	6x41	3x43	84.4	27.8	potency affected	both affected	disconnected driver	connected driver
inactive	143	279	127	M279A	I127A	6x41	3x46	84.4	77.2	potency affected	potency affected	disconnected driver	connected driver
inactive	144	279	128	M279A	A128G	6x41	3x47	84.4	67.3	potency affected	NA	disconnected driver	bystander
inactive	145	282	117	F282A	V117A	6x44	3x36	67.4	77.5	both affected	efficacy affected	connected driver	disconnected driver
inactive	146	282	120	F282A	S120A	6x44	3x39	67.4	78.3	both affected	potency affected	connected driver	connected driver
inactive	147	283	212	T283A	L212A	6x45	5x51	90.9	125.1	NA	NA	bystander	passenger
inactive	148	283	215	T283A	M215A	6x45	5x54	90.9	151.3	NA	potency affected	bystander	connected driver
inactive	149	297	201	V297A	I201A	6x59	5x41	97.7	119.6	NA	NA	bystander	passenger
inactive	150	301	296	N301A	H296A	ECL3	6x58	63.9	78.5	NA	NA	bystander	bystander
inactive	151	302	295	L302A	V295A	ECL3	6x57	102.9	55.3	NA	NA	bystander	passenger
inactive	152	302	296	L302A	H296A	ECL3	6x58	102.9	78.5	NA	NA	bystander	bystander
inactive	153	305	192	K305A	D192A	7x31	45x51	66.8	71.7	NA	NA	bystander	bystander
inactive	154	307	303	V307A	I303A	7x33	ECL3	86.9	50.7	NA	NA	bystander	passenger
inactive	155	308	292	Y308A	V292A	7x34	6x54	92	94.3	potency affected	NA	modulator	bystander
inactive	156	316	109	Y316A	W109A	7x42	3x28	19	69.9	NA	NA	NA	bystander
inactive	157	322	278	N322A	I278A	7x49	6x40	104.8	68.8	both affected	NA	connected driver	passenger
inactive	158	323	51	P323A	N51A	7x50	1x50	83.8	18.8	potency affected	NA	modulator	NA
inactive	159	325	274	I325A	T274A	7x52	6x36	58.4	82.3	potency affected	NA	modulator	bystander
inactive	160	326	54	Y326A	V54A	7x53	1x53	91.6	73.2	efficacy affected	NA	connected driver	passenger
inactive	161	326	278	Y326A	I278A	7x53	6x40	91.6	68.8	efficacy affected	NA	connected driver	passenger
inactive	162	328	270	R328A	K270A	7x55	6x32	98.4	93	NA	NA	bystander	bystander
inactive	163	328	273	R328A	K273A	7x55	6x35	98.4	92.1	NA	potency affected	bystander	modulator
inactive	164	328	274	R328A	T274A	7x55	6x36	98.4	82.3	NA	NA	bystander	bystander
inactive	165	328	277	R328A	I277A	7x55	6x39	98.4	76	NA	NA	bystander	bystander
inactive	166	329	326	S329A	Y326A	8x47	7x53	83.9	91.6	NA	efficacy affected	bystander	connected driver
inactive	167	330	328	P330A	R328A	8x48	7x55	87.3	98.4	NA	NA	bystander	bystander
inactive	168	331	63	D331A	R63A	8x49	12x49	68.7	101.7	NA	NA	bystander	passenger
inactive	169	332	326	F332A	Y326A	8x50	7x53	45.4	91.6	both affected	efficacy affected	connected driver	connected driver
inactive	170	333	327	R333A	C327A	8x51	7x54	91.1	89.4	NA	NA	bystander	passenger
inactive	171	333	328	R333A	R328A	8x51	7x55	91.1	98.4	NA	NA	bystander	bystander
inactive	172	335	57	A335G	A57G	8x53	1x56	64.5	38.2	NA	NA	bystander	passenger
inactive	173	335	64	A335G	L64A	8x53	12x50	64.5	17	NA	NA	bystander	NA
inactive	174	336	323	F336A	P323A	8x54	7x50	63.3	83.8	NA	potency affected	passenger	modulator
inactive	175	339	53	L339A	L53A	8x57	1x52	50.3	78.8	NA	NA	bystander	bystander
inactive	176	339	56	L339A	T56A	8x57	1x55	50.3	90.5	NA	NA	bystander	bystander
inactive	177	339	60	L339A	K60A	8x57	1x59	50.3	36.7	NA	both affected	bystander	modulator
inactive	178	340	53	L340A	L53A	8x58	1x52	59.8	78.8	NA	NA	bystander	bystander
