# Supplementary material for: Molecular determinants of ligand efficacy and potency in GPCR signaling
Source: Science. Author manuscript; Available in PMC 2024 Jan 16. (PMC7615523; doi:10.1126/science.adh1859)
Supplement: Table S3 [file EMS193248-supplement-Table_S3.xlsx]

## Sheet: b2AR_f
name	aa	type	annealing region	length	Tm	Tmfull	GC clamp	AnnLenF	GCcontent	sequence to order
2_F	2	F	ccatgGXCcaacctggaaatggcag	25	60.8	62.6	2	17	0.6	ccatgGCCcaacctggaaatggcag
3_F	3	F	ccatgggcXXXcctggaaatggcag	25	60.4	65.9	2	14	0.68	ccatgggcGCCcctggaaatggcag
4_F	4	F	ccaaXCTggaaatggcagcgcctttc	26	61	62.7	2	19	0.58	ccaaGCTggaaatggcagcgcctttc
5_F	5	F	ccaacctGXXaatggcagcgcctttc	26	60.8	64.3	2	16	0.62	ccaacctGCCaatggcagcgcctttc
6_F	6	F	cctggaXXTggcagcgcctttctgc	25	62.4	65.9	3	16	0.68	cctggaGCTggcagcgcctttctgc
7_F	7	F	ggaaatGXCagcgcctttctgctgg	25	60.8	62.6	3	16	0.6	ggaaatGCCagcgcctttctgctgg
8_F	8	F	cXXCgcctttctgctggcccctaac	25	62.4	65.9	2	21	0.68	cGCCgcctttctgctggcccctaac
9_F	9	F	cagcGXCtttctgctggcccctaac	25	62.5	64.2	2	18	0.64	cagcGGCtttctgctggcccctaac
10_F	10	F	agcgccXXTctgctggcccctaac	24	62.3	65.9	2	15	0.71	agcgccGCTctgctggcccctaac
11_F	11	F	gcgcctttXXXctggcccctaacag	25	60.4	65.9	2	14	0.68	gcgcctttGCCctggcccctaacag
12_F	12	F	cgcctttctgXXXgcccctaacagatc	27	60.8	65.8	2	14	0.63	cgcctttctgGCCgcccctaacagatc
13_F	13	F	ctgctgGXCcctaacagatctcacg	25	60.8	62.6	3	16	0.6	ctgctgGGCcctaacagatctcacg
14_F	14	F	ggccXCTaacagatctcacgcccctg	26	64.2	65.8	2	19	0.65	ggccGCTaacagatctcacgcccctg
15_F	15	F	cccctXXCagatctcacgcccctg	24	62.3	65.9	2	16	0.71	cccctGCCagatctcacgcccctg
16_F	16	F	ccctaacXXXtctcacgcccctgatc	26	60.6	65.8	2	16	0.65	ccctaacGCCtctcacgcccctgatc
17_F	17	F	ctaacagaXCTcacgcccctgatcac	26	61	62.7	2	15	0.58	ctaacagaGCTcacgcccctgatcac
18_F	18	F	cagatctXXCgcccctgatcacgatg	26	60.8	64.3	2	16	0.62	cagatctGCCgcccctgatcacgatg
19_F	19	F	cacGXCcctgatcacgatgtgacc	24	60.6	62.5	3	18	0.63	cacGGCcctgatcacgatgtgacc
20_F	20	F	cacgccXCTgatcacgatgtgacc	24	60.6	62.5	3	15	0.63	cacgccGCTgatcacgatgtgacc
21_F	21	F	cccctGXTcacgatgtgacccag	23	60.4	62.4	2	15	0.65	cccctGCTcacgatgtgacccag
22_F	22	F	ccctgatXXCgatgtgacccagcag	25	60.6	64.2	2	15	0.64	ccctgatGCCgatgtgacccagcag
23_F	23	F	ctgatcacGXTgtgacccagcagag	25	60.8	62.6	2	14	0.6	ctgatcacGCTgtgacccagcagag
24_F	24	F	atcacgatGXXacccagcagagggatg	27	61	64.3	2	16	0.59	atcacgatGCCacccagcagagggatg
25_F	25	F	gatgtgXCCcagcagagggatgaag	25	60.8	62.6	2	16	0.6	gatgtgGCCcagcagagggatgaag
26_F	26	F	gtgaccXXXcagagggatgaagtgtgg	27	60.8	65.8	3	18	0.63	gtgaccGCCcagagggatgaagtgtgg
27_F	27	F	gtgacccagXXXagggatgaagtgtgg	27	60.8	65.8	3	15	0.63	gtgacccagGCCagggatgaagtgtgg
28_F	28	F	cccagcagXXXgatgaagtgtgggttg	27	60.8	65.8	2	16	0.63	cccagcagGCCgatgaagtgtgggttg
29_F	29	F	gcagaggGXTgaagtgtgggttgtc	25	60.8	62.6	2	15	0.6	gcagaggGCTgaagtgtgggttgtc
30_F	30	F	gggatGXXgtgtgggttgtcggcatg	26	62.5	65.8	2	18	0.65	gggatGCCgtgtgggttgtcggcatg
31_F	31	F	GXXtgggttgtcggcatgggcatcg	25	62.4	65.9	3	22	0.68	GCCtgggttgtcggcatgggcatcg
32_F	32	F	gtgXXXgttgtcggcatgggcatcg	25	60.4	65.9	3	19	0.68	gtgGCCgttgtcggcatgggcatcg
33_F	33	F	gtggGXTgtcggcatgggcatcg	23	62.3	64.2	3	16	0.7	gtggGCTgtcggcatgggcatcg
34_F	34	F	ggttGXCggcatgggcatcgtg	22	60.2	62.3	2	15	0.68	ggttGCCggcatgggcatcgtg
35_F	35	F	ggttgtcGXCatgggcatcgtgatg	25	60.8	62.6	2	15	0.6	ggttgtcGCCatgggcatcgtgatg
36_F	36	F	gtcggcXXXggcatcgtgatgagc	24	60.2	65.9	3	15	0.71	gtcggcGCCggcatcgtgatgagc
37_F	37	F	ggcatgGXCatcgtgatgagcctg	24	60.6	62.5	2	15	0.63	ggcatgGCCatcgtgatgagcctg
38_F	38	F	catgggcXXCgtgatgagcctgatc	25	60.6	64.2	2	15	0.64	catgggcGCCgtgatgagcctgatc
39_F	39	F	gggcatcGXXatgagcctgatcgtg	25	60.6	64.2	2	15	0.64	gggcatcGCCatgagcctgatcgtg
40_F	40	F	gcatcgtgXXXagcctgatcgtgctg	26	60.6	65.8	2	15	0.65	gcatcgtgGCCagcctgatcgtgctg
41_F	41	F	gatgXXCctgatcgtgctggccatc	25	60.6	64.2	2	18	0.64	gatgGCCctgatcgtgctggccatc
42_F	42	F	gatgagcXXXatcgtgctggccatcg	26	60.6	65.8	3	16	0.65	gatgagcGCCatcgtgctggccatcg
43_F	43	F	gcctgXXCgtgctggccatcgtg	23	62.2	66	2	15	0.74	gcctgGCCgtgctggccatcgtg
44_F	44	F	cctgatcGXXctggccatcgtgttc	25	60.6	64.2	2	15	0.64	cctgatcGCCctggccatcgtgttc
45_F	45	F	cgtgXXXgccatcgtgttcggcaac	25	60.4	65.9	2	18	0.68	cgtgGCCgccatcgtgttcggcaac
46_F	46	F	gtgctgGXCatcgtgttcggcaac	24	60.6	62.5	2	15	0.63	gtgctgGGCatcgtgttcggcaac
47_F	47	F	ggccXXCgtgttcggcaacgtgc	23	62.2	66	3	16	0.74	ggccGCCgtgttcggcaacgtgc
48_F	48	F	gccatcGXXttcggcaacgtgctg	24	60.4	64.2	2	15	0.67	gccatcGCCttcggcaacgtgctg
49_F	49	F	catcgtgXXCggcaacgtgctggtc	25	62.4	65.9	2	15	0.68	catcgtgGCCggcaacgtgctggtc
50_F	50	F	cgtgttcGXCaacgtgctggtcatc	25	60.8	62.6	2	15	0.6	cgtgttcGCCaacgtgctggtcatc
51_F	51	F	gttcggcXXCgtgctggtcatcacc	25	62.4	65.9	3	15	0.68	gttcggcGCCgtgctggtcatcacc
52_F	52	F	caacGXXctggtcatcaccgccattg	26	60.8	64.3	2	19	0.62	caacGCCctggtcatcaccgccattg
53_F	53	F	gcaacgtgXXXgtcatcaccgccattg	27	60.8	65.8	2	16	0.63	gcaacgtgGCCgtcatcaccgccattg
54_F	54	F	cgtgctgGXCatcaccgccattgc	24	62.4	64.2	3	14	0.67	cgtgctgGCCatcaccgccattgc
55_F	55	F	gctggtcXXCaccgccattgccaag	25	62.4	65.9	2	15	0.68	gctggtcGCCaccgccattgccaag
56_F	56	F	ggtcatcXCCgccattgccaagttc	25	60.8	62.6	2	15	0.6	ggtcatcGCCgccattgccaagttc
57_F	57	F	caccGXCattgccaagttcgagagac	26	61	62.7	2	19	0.58	caccGGCattgccaagttcgagagac
58_F	58	F	caccgccXXTgccaagttcgagag	24	60.4	64.2	2	14	0.67	caccgccGCTgccaagttcgagag
59_F	59	F	ccgccattGXCaagttcgagagactg	26	61	62.7	2	15	0.58	ccgccattGGCaagttcgagagactg
60_F	60	F	gccattgccXXXttcgagagactgcag	27	60.8	65.8	2	15	0.63	gccattgccGCCttcgagagactgcag
61_F	61	F	gccaagXXCgagagactgcagacc	24	60.4	64.2	3	15	0.67	gccaagGCCgagagactgcagacc
62_F	62	F	ccaagttcGXXagactgcagaccgtg	26	60.8	64.3	2	15	0.62	ccaagttcGCCagactgcagaccgtg
63_F	63	F	gttcgagXXXctgcagaccgtgacc	25	60.4	65.9	3	15	0.68	gttcgagGCCctgcagaccgtgacc
64_F	64	F	gttcgagagaXXXcagaccgtgaccaac	28	61	65.8	2	15	0.61	gttcgagagaGCCcagaccgtgaccaac
65_F	65	F	cgagagactgXXXaccgtgaccaactac	28	61	65.8	2	15	0.61	cgagagactgGCCaccgtgaccaactac
66_F	66	F	gactgcagXCCgtgaccaactacttc	26	61	62.7	2	15	0.58	gactgcagGCCgtgaccaactacttc
67_F	67	F	gcagaccGXXaccaactacttcatcacc	28	61.1	64.3	3	18	0.57	gcagaccGCCaccaactacttcatcacc
68_F	68	F	ccgtgXCCaactacttcatcaccagc	26	61	62.7	3	18	0.58	ccgtgGCCaactacttcatcaccagc
69_F	69	F	ccgtgaccXXCtacttcatcaccagc	26	60.8	64.3	3	15	0.62	ccgtgaccGCCtacttcatcaccagc
70_F	70	F	cXXCttcatcaccagcctggcctgc	25	62.4	65.9	3	21	0.68	cGCCttcatcaccagcctggcctgc
71_F	71	F	ctacXXCatcaccagcctggcctg	24	60.4	64.2	2	17	0.67	ctacGCCatcaccagcctggcctg
72_F	72	F	acttcXXCaccagcctggcctgc	23	60.2	64.2	3	15	0.7	acttcGCCaccagcctggcctgc
73_F	73	F	cXCCagcctggcctgcgccgatc	23	66	67.8	2	19	0.78	cGCCagcctggcctgcgccgatc
74_F	74	F	caccXXCctggcctgcgccgatc	23	64.1	67.8	2	16	0.78	caccGCCctggcctgcgccgatc
75_F	75	F	ccagcXXXgcctgcgccgatctg	23	62	67.8	2	15	0.78	ccagcGCCgcctgcgccgatctg
76_F	76	F	cctgGXCtgcgccgatctggttatg	25	62.5	64.2	2	18	0.64	cctgGGCtgcgccgatctggttatg
77_F	77	F	cctggccXXCgccgatctggttatg	25	62.4	65.9	2	15	0.68	cctggccGCCgccgatctggttatg
78_F	78	F	gcctgcGXCgatctggttatgggac	25	62.5	64.2	2	16	0.64	gcctgcGGCgatctggttatgggac
79_F	79	F	ctgcgccGXTctggttatgggacttg	26	62.6	64.3	2	16	0.62	ctgcgccGCTctggttatgggacttg
80_F	80	F	ctgcgccgatXXXgttatgggacttgc	27	60.8	65.8	3	14	0.63	ctgcgccgatGCCgttatgggacttgc
81_F	81	F	ccgatctgGXTatgggacttgccgtg	26	62.6	64.3	2	15	0.62	ccgatctgGCTatgggacttgccgtg
82_F	82	F	ctggttXXXggacttgccgtggtgc	25	60.4	65.9	3	16	0.68	ctggttGCCggacttgccgtggtgc
83_F	83	F	ggttatgGXXcttgccgtggtgccttttg	29	62.8	65.7	2	19	0.59	ggttatgGCCcttgccgtggtgccttttg
84_F	84	F	gggaXXTgccgtggtgccttttgg	24	60.4	64.2	3	17	0.67	gggaGCTgccgtggtgccttttgg
85_F	85	F	gggacttGXCgtggtgccttttgg	24	60.6	62.5	3	14	0.63	gggacttGGCgtggtgccttttgg
86_F	86	F	cGXXgtgccttttggcgccgctc	23	62.2	66	2	19	0.74	cGCCgtgccttttggcgccgctc
87_F	87	F	cgtgGXXccttttggcgccgctc	23	62.2	66	2	16	0.74	cgtgGCCccttttggcgccgctc
88_F	88	F	gtggtgXCTtttggcgccgctcac	24	62.4	64.2	2	15	0.67	gtggtgGCTtttggcgccgctcac
89_F	89	F	ggtgcctXXTggcgccgctcacatc	25	64.2	67.5	2	15	0.72	ggtgcctGCTggcgccgctcacatc
90_F	90	F	gccttttGXCgccgctcacatcctg	25	62.5	64.2	2	15	0.64	gccttttGCCgccgctcacatcctg
91_F	91	F	tggcGXCgctcacatcctgatgaag	25	60.8	62.6	2	18	0.6	tggcGGCgctcacatcctgatgaag
92_F	92	F	ggcgccGXXcacatcctgatgaag	24	60.4	64.2	2	15	0.67	ggcgccGGCcacatcctgatgaag
93_F	93	F	gcgccgctXXCatcctgatgaagatg	26	60.8	64.3	2	15	0.62	gcgccgctGCCatcctgatgaagatg
94_F	94	F	gccgctcacXXCctgatgaagatgtg	26	60.8	64.3	2	14	0.62	gccgctcacGCCctgatgaagatgtg
95_F	95	F	gccgctcacatcXXXatgaagatgtggac	29	61.1	65.7	2	14	0.59	gccgctcacatcGCCatgaagatgtggac
96_F	96	F	gctcacatcctgXXXaagatgtggaccttc	30	61.3	65.7	2	15	0.57	gctcacatcctgGCCaagatgtggaccttc
97_F	97	F	cctgatgXXXatgtggaccttcggcaac	28	61	65.8	2	18	0.61	cctgatgGCCatgtggaccttcggcaac
98_F	98	F	cctgatgaagXXXtggaccttcggcaac	28	61	65.8	2	15	0.61	cctgatgaagGCCtggaccttcggcaac
99_F	99	F	gXXXaccttcggcaacttttggtgcgag	28	61	65.8	2	24	0.61	gGCCaccttcggcaacttttggtgcgag
100_F	100	F	gtggXCCttcggcaacttttggtgc	25	60.8	62.6	3	18	0.6	gtggGCCttcggcaacttttggtgc
101_F	101	F	gtggaccXXCggcaacttttggtgc	25	60.6	64.2	3	15	0.64	gtggaccGCCggcaacttttggtgc
102_F	102	F	ggaccttcGXCaacttttggtgcgag	26	61	62.7	2	15	0.58	ggaccttcGCCaacttttggtgcgag
103_F	103	F	cggcXXCttttggtgcgagttctgg	25	60.6	64.2	3	18	0.64	cggcGCCttttggtgcgagttctgg
104_F	104	F	cggcaacXXTtggtgcgagttctgg	25	60.6	64.2	3	15	0.64	cggcaacGCTtggtgcgagttctgg
105_F	105	F	XXXtgcgagttctggaccagcatcgac	27	60.8	65.8	2	24	0.63	GCCtgcgagttctggaccagcatcgac
106_F	106	F	ggXXCgagttctggaccagcatcg	24	60.4	64.2	3	19	0.67	ggGCCgagttctggaccagcatcg
107_F	107	F	ggtgcGXXttctggaccagcatcg	24	60.4	64.2	3	16	0.67	ggtgcGCCttctggaccagcatcg
108_F	108	F	gcgagXXCtggaccagcatcgac	23	60.2	64.2	2	15	0.7	gcgagGCCtggaccagcatcgac
109_F	109	F	gcgagttcXXXaccagcatcgacgtg	26	60.6	65.8	2	15	0.65	gcgagttcGCCaccagcatcgacgtg
110_F	110	F	ctggXCCagcatcgacgtgctgtg	24	62.4	64.2	2	17	0.67	ctggGCCagcatcgacgtgctgtg
111_F	111	F	ctggaccXXCatcgacgtgctgtg	24	60.4	64.2	2	14	0.67	ctggaccGCCatcgacgtgctgtg
112_F	112	F	ccagcXXCgacgtgctgtgtgtg	23	60.2	64.2	2	15	0.7	ccagcGCCgacgtgctgtgtgtg
113_F	113	F	cagcatcGXCgtgctgtgtgtgac	24	60.6	62.5	2	14	0.63	cagcatcGCCgtgctgtgtgtgac
114_F	114	F	cgacGXXctgtgtgtgaccgcctc	24	62.3	65.9	2	17	0.71	cgacGCCctgtgtgtgaccgcctc
115_F	115	F	cgacgtgXXXtgtgtgaccgcctc	24	60.2	65.9	2	14	0.71	cgacgtgGCCtgtgtgaccgcctc
116_F	116	F	cgtgctgXXTgtgaccgcctccatc	25	62.4	65.9	2	15	0.68	cgtgctgGCTgtgaccgcctccatc
117_F	117	F	gctgtgtGXXaccgcctccatcgag	25	62.4	65.9	2	15	0.68	gctgtgtGCCaccgcctccatcgag
118_F	118	F	gtgtgtgXCCgcctccatcgagac	24	62.4	64.2	2	14	0.67	gtgtgtgGCCgcctccatcgagac
119_F	119	F	gtgaccGXCtccatcgagacactg	24	60.6	62.5	2	15	0.63	gtgaccGGCtccatcgagacactg
120_F	120	F	accgccXCCatcgagacactgtg	23	60.4	62.4	2	14	0.65	accgccGCCatcgagacactgtg
121_F	121	F	gcctccXXCgagacactgtgcgtg	24	62.3	65.9	2	15	0.71	gcctccGCCgagacactgtgcgtg
122_F	122	F	cGXXacactgtgcgtgatcgccgtg	25	62.4	65.9	2	21	0.68	cGCCacactgtgcgtgatcgccgtg
123_F	123	F	cgagXCXctgtgcgtgatcgccgtg	25	64.2	67.5	2	18	0.72	cgagGCCctgtgcgtgatcgccgtg
124_F	124	F	cgagacaXXXtgcgtgatcgccgtg	25	60.4	65.9	2	15	0.68	cgagacaGCCtgcgtgatcgccgtg
125_F	125	F	acactgXXCgtgatcgccgtggac	24	60.4	64.2	2	15	0.67	acactgGCCgtgatcgccgtggac
126_F	126	F	tgcGXXatcgccgtggaccggtac	24	62.3	65.9	2	18	0.71	tgcGCCatcgccgtggaccggtac
127_F	127	F	gcgtgXXCgccgtggaccggtac	23	64.1	67.8	2	15	0.78	gcgtgGCCgccgtggaccggtac
128_F	128	F	cgtgatcGXCgtggaccggtacttc	25	62.5	64.2	2	15	0.64	cgtgatcGGCgtggaccggtacttc
129_F	129	F	gccGXXgaccggtacttcgccatc	24	62.3	65.9	2	18	0.71	gccGCCgaccggtacttcgccatc
130_F	130	F	gccgtgGXCcggtacttcgccatc	24	64.2	65.9	2	15	0.71	gccgtgGCCcggtacttcgccatc
131_F	131	F	gccgtggacXXXtacttcgccatcac	26	60.6	65.8	2	14	0.65	gccgtggacGCCtacttcgccatcac
132_F	132	F	ggaccggXXCttcgccatcacaagc	25	62.4	65.9	3	15	0.68	ggaccggGCCttcgccatcacaagc
133_F	133	F	cggtacXXCgccatcacaagccccttc	27	64.2	67.3	2	18	0.67	cggtacGCCgccatcacaagccccttc
134_F	134	F	ggtacttcGXCatcacaagccccttc	26	61	62.7	2	15	0.58	ggtacttcGGCatcacaagccccttc
135_F	135	F	cttcgccXXCacaagccccttcaag	25	60.6	64.2	2	15	0.64	cttcgccGCCacaagccccttcaag
136_F	136	F	cgccatcXCXagccccttcaagtacc	26	62.5	65.8	3	16	0.65	cgccatcGCCagccccttcaagtacc
137_F	137	F	caXXCcccttcaagtaccagagcctg	26	60.8	64.3	2	21	0.62	caGCCcccttcaagtaccagagcctg
138_F	138	F	gcXCCttcaagtaccagagcctgc	24	60.6	62.5	3	19	0.63	gcGCCttcaagtaccagagcctgc
139_F	139	F	gccccXXCaagtaccagagcctgc	24	62.3	65.9	3	16	0.71	gccccGCCaagtaccagagcctgc
140_F	140	F	ccccttcXXXtaccagagcctgctg	25	60.4	65.9	2	15	0.68	ccccttcGCCtaccagagcctgctg
141_F	141	F	ccttcaagXXCcagagcctgctgac	25	60.6	64.2	2	14	0.64	ccttcaagGCCcagagcctgctgac
142_F	142	F	ccttcaagtacXXXagcctgctgaccaag	29	61.1	65.7	2	15	0.59	ccttcaagtacGCCagcctgctgaccaag
143_F	143	F	caagtaccagXXCctgctgaccaagaac	28	61.1	64.3	2	15	0.57	caagtaccagGCCctgctgaccaagaac
144_F	144	F	gagcXXXctgaccaagaacaaggccag	27	60.8	65.8	2	20	0.63	gagcGCCctgaccaagaacaaggccag
145_F	145	F	gagcctgXXXaccaagaacaaggccag	27	60.8	65.8	2	17	0.63	gagcctgGCCaccaagaacaaggccag
146_F	146	F	cctgctgXCCaagaacaaggccag	24	60.6	62.5	2	14	0.63	cctgctgGCCaagaacaaggccag
147_F	147	F	ctgctgaccXXXaacaaggccagagtg	27	60.8	65.8	2	15	0.63	ctgctgaccGCCaacaaggccagagtg
148_F	148	F	ctgaccaagXXCaaggccagagtgatc	27	61	64.3	2	15	0.59	ctgaccaagGCCaaggccagagtgatc
149_F	149	F	cXXXgccagagtgatcattctgatggtctg	30	61.3	65.7	2	26	0.57	cGCCgccagagtgatcattctgatggtctg
150_F	150	F	gGXCagagtgatcattctgatggtctgg	28	61.3	62.9	3	24	0.54	gGGCagagtgatcattctgatggtctgg
151_F	151	F	ggccXXXgtgatcattctgatggtctgg	28	61	65.8	3	21	0.61	ggccGCCgtgatcattctgatggtctgg
152_F	152	F	ggccagaGXXatcattctgatggtctgg	28	61.1	64.3	3	18	0.57	ggccagaGCCatcattctgatggtctgg
153_F	153	F	ggccagagtgXXCattctgatggtctg	27	61	64.3	2	14	0.59	ggccagagtgGCCattctgatggtctg
154_F	154	F	gatcXXTctgatggtctggatcgtgtcc	28	61.1	64.3	3	21	0.57	gatcGCTctgatggtctggatcgtgtcc
155_F	155	F	XXXatggtctggatcgtgtccggcctg	27	62.5	67.3	2	24	0.67	GCCatggtctggatcgtgtccggcctg
156_F	156	F	XXXgtctggatcgtgtccggcctg	24	60.2	65.9	2	21	0.71	GCCgtctggatcgtgtccggcctg
157_F	157	F	gGXCtggatcgtgtccggcctg	22	62.2	64.2	2	18	0.73	gGCCtggatcgtgtccggcctg
158_F	158	F	ggtcXXXatcgtgtccggcctgac	24	60.2	65.9	2	17	0.71	ggtcGCCatcgtgtccggcctgac
159_F	159	F	ctggXXCgtgtccggcctgacc	22	62	66	3	15	0.77	ctggGCCgtgtccggcctgacc
160_F	160	F	tggatcGXXtccggcctgaccag	23	60.2	64.2	2	14	0.7	tggatcGCCtccggcctgaccag
161_F	161	F	tcgtgXCCggcctgaccagcttc	23	62.3	64.2	2	15	0.7	tcgtgGCCggcctgaccagcttc
162_F	162	F	gtccGXCctgaccagcttcctgc	23	62.3	64.2	3	16	0.7	gtccGCCctgaccagcttcctgc
163_F	163	F	ccggcXXXaccagcttcctgcctatc	26	62.4	67.4	2	18	0.69	ccggcGCCaccagcttcctgcctatc
164_F	164	F	ggcctgXCCagcttcctgcctatc	24	62.4	64.2	2	15	0.67	ggcctgGCCagcttcctgcctatc
165_F	165	F	gcctgaccXXCttcctgcctatccag	26	62.5	65.8	2	15	0.65	gcctgaccGCCttcctgcctatccag
166_F	166	F	gaccagcXXCctgcctatccagatgc	26	62.5	65.8	3	16	0.65	gaccagcGCCctgcctatccagatgc
167_F	167	F	gaccagcttcXXXcctatccagatgcac	28	61	65.8	2	15	0.61	gaccagcttcGCCcctatccagatgcac
168_F	168	F	gcttcctgXCTatccagatgcactgg	26	61	62.7	3	15	0.58	gcttcctgGCTatccagatgcactgg
169_F	169	F	cctgcctXXCcagatgcactggtac	25	60.6	64.2	2	15	0.64	cctgcctGCCcagatgcactggtac
170_F	170	F	cXXXatgcactggtacagagccacacac	28	61	65.8	2	24	0.61	cGCCatgcactggtacagagccacacac
171_F	171	F	ccagXXXcactggtacagagccacac	26	60.6	65.8	2	19	0.65	ccagGCCcactggtacagagccacac
172_F	172	F	ccagatgXXCtggtacagagccacac	26	60.8	64.3	2	16	0.62	ccagatgGCCtggtacagagccacac
173_F	173	F	ccagatgcacXXXtacagagccacacac	28	61	65.8	2	15	0.61	ccagatgcacGCCtacagagccacacac
174_F	174	F	cactggXXCagagccacacaccaag	25	60.6	64.2	2	16	0.64	cactggGCCagagccacacaccaag
175_F	175	F	cXXXgccacacaccaagaggccatc	25	60.4	65.9	2	21	0.68	cGCCgccacacaccaagaggccatc
176_F	176	F	cagaGXCacacaccaagaggccatc	25	60.8	62.6	2	18	0.6	cagaGGCacacaccaagaggccatc
177_F	177	F	gagccXCXcaccaagaggccatc	23	60.2	64.2	2	15	0.7	gagccGCCcaccaagaggccatc
178_F	178	F	gagccacaXXCcaagaggccatcaac	26	60.8	64.3	2	15	0.62	gagccacaGCCcaagaggccatcaac
179_F	179	F	gccacacacXXXgaggccatcaactg	26	60.6	65.8	2	14	0.65	gccacacacGCCgaggccatcaactg
180_F	180	F	aGXXgccatcaactgctacgccaacg	26	60.8	64.3	3	22	0.62	aGCCgccatcaactgctacgccaacg
181_F	181	F	gagGXCatcaactgctacgccaacg	25	60.8	62.6	3	19	0.6	gagGGCatcaactgctacgccaacg
182_F	182	F	gaggccXXCaactgctacgccaac	24	60.4	64.2	2	15	0.67	gaggccGCCaactgctacgccaac
183_F	183	F	gccatcXXCtgctacgccaacgaaac	26	60.8	64.3	2	17	0.62	gccatcGCCtgctacgccaacgaaac
184_F	184	F	cXXCtacgccaacgaaacctgctgc	25	60.6	64.2	3	21	0.64	cGCCtacgccaacgaaacctgctgc
185_F	185	F	ctgcXXCgccaacgaaacctgctg	24	60.4	64.2	2	17	0.67	ctgcGCCgccaacgaaacctgctg
186_F	186	F	ctgctacGXCaacgaaacctgctgc	25	60.8	62.6	3	15	0.6	ctgctacGGCaacgaaacctgctgc
187_F	187	F	acgccXXCgaaacctgctgcgac	23	60.2	64.2	2	15	0.7	acgccGCCgaaacctgctgcgac
188_F	188	F	gccaacGXXacctgctgcgacttc	24	60.4	64.2	2	15	0.67	gccaacGCCacctgctgcgacttc
189_F	189	F	ccaacgaaXCCtgctgcgacttcttc	26	61	62.7	2	15	0.58	ccaacgaaGCCtgctgcgacttcttc
190_F	190	F	ccXXCtgcgacttcttcacaaaccagg	27	61	64.3	3	22	0.59	ccGCCtgcgacttcttcacaaaccagg
191_F	191	F	cctgcXXCgacttcttcacaaaccagg	27	61	64.3	3	19	0.59	cctgcGCCgacttcttcacaaaccagg
192_F	192	F	cctgctgcGXCttcttcacaaaccag	26	61	62.7	2	15	0.58	cctgctgcGCCttcttcacaaaccag
193_F	193	F	gcgacXXCttcacaaaccaggcctac	26	60.8	64.3	2	18	0.62	gcgacGCCttcacaaaccaggcctac
194_F	194	F	gcgacttcXXCacaaaccaggcctac	26	60.8	64.3	2	15	0.62	gcgacttcGCCacaaaccaggcctac
195_F	195	F	cttcXCXaaccaggcctacgctatcg	26	60.8	64.3	3	19	0.62	cttcGCCaaccaggcctacgctatcg
196_F	196	F	XXCcaggcctacgctatcgccagc	24	62.3	65.9	3	21	0.71	GCCcaggcctacgctatcgccagc
197_F	197	F	cXXXgcctacgctatcgccagcag	24	60.2	65.9	2	20	0.71	cGCCgcctacgctatcgccagcag
198_F	198	F	ccagGXCtacgctatcgccagc	22	60.2	62.3	3	15	0.68	ccagGGCtacgctatcgccagc
199_F	199	F	ggccXXCgctatcgccagcagc	22	62	66	3	15	0.77	ggccGCCgctatcgccagcagc
200_F	200	F	gcctacGXXatcgccagcagcatc	24	60.4	64.2	2	15	0.67	gcctacGGCatcgccagcagcatc
201_F	201	F	cgctXXCgccagcagcatcgtgtc	24	62.3	65.9	2	17	0.71	cgctGCCgccagcagcatcgtgtc
202_F	202	F	cgctatcGXCagcagcatcgtgtc	24	60.6	62.5	2	14	0.63	cgctatcGGCagcagcatcgtgtc
203_F	203	F	gctatcgccXXCagcatcgtgtccttc	27	62.6	65.8	2	15	0.63	gctatcgccGCCagcatcgtgtccttc
204_F	204	F	cgccagcXXCatcgtgtccttctac	25	60.6	64.2	2	15	0.64	cgccagcGCCatcgtgtccttctac
205_F	205	F	gcagcXXCgtgtccttctacgtgc	24	60.4	64.2	3	16	0.67	gcagcGCCgtgtccttctacgtgc
206_F	206	F	catcGXXtccttctacgtgcccctc	25	60.6	64.2	2	18	0.64	catcGCCtccttctacgtgcccctc
207_F	207	F	catcgtgXCCttctacgtgcccctc	25	62.5	64.2	2	15	0.64	catcgtgGCCttctacgtgcccctc
208_F	208	F	gtgtccXXCtacgtgcccctcgtg	24	62.3	65.9	2	15	0.71	gtgtccGCCtacgtgcccctcgtg
209_F	209	F	gtccttcXXCgtgcccctcgtgatc	25	62.4	65.9	2	15	0.68	gtccttcGCCgtgcccctcgtgatc
210_F	210	F	ctacGXXcccctcgtgatcatggtg	25	60.6	64.2	2	18	0.64	ctacGCCcccctcgtgatcatggtg
211_F	211	F	ctacgtgXCCctcgtgatcatggtg	25	60.8	62.6	2	15	0.6	ctacgtgGCCctcgtgatcatggtg
212_F	212	F	cgtgcccXXCgtgatcatggtgttc	25	60.6	64.2	2	15	0.64	cgtgcccGCCgtgatcatggtgttc
213_F	213	F	gcccctcGXXatcatggtgttcgtg	25	60.6	64.2	2	15	0.64	gcccctcGCCatcatggtgttcgtg
214_F	214	F	ccctcgtgXXCatggtgttcgtgtac	26	60.8	64.3	2	15	0.62	ccctcgtgGCCatggtgttcgtgtac
215_F	215	F	tcXXXgtgttcgtgtacagccgggtg	26	60.6	65.8	2	21	0.65	tcGCCgtgttcgtgtacagccgggtg
216_F	216	F	tcatgGXXttcgtgtacagccgggtg	26	60.8	64.3	2	18	0.62	tcatgGCCttcgtgtacagccgggtg
217_F	217	F	tggtgXXCgtgtacagccgggtg	23	60.2	64.2	2	15	0.7	tggtgGCCgtgtacagccgggtg
218_F	218	F	ggtgttcGXXtacagccgggtgttc	25	60.6	64.2	2	15	0.64	ggtgttcGCCtacagccgggtgttc
219_F	219	F	cgtgXXCagccgggtgttccaag	23	60.2	64.2	2	16	0.7	cgtgGCCagccgggtgttccaag
220_F	220	F	cgtgtacXXCcgggtgttccaagaag	26	60.8	64.3	2	16	0.62	cgtgtacGCCcgggtgttccaagaag
221_F	221	F	XXXgtgttccaagaagccaagcggcag	27	60.8	65.8	2	24	0.63	GCCgtgttccaagaagccaagcggcag
222_F	222	F	gccggGXXttccaagaagccaagc	24	60.4	64.2	3	16	0.67	gccggGCCttccaagaagccaagc
223_F	223	F	ggtgXXCcaagaagccaagcggcag	25	62.4	65.9	2	18	0.68	ggtgGCCcaagaagccaagcggcag
224_F	224	F	ggtgttcXXXgaagccaagcggcag	25	60.4	65.9	2	15	0.68	ggtgttcGCCgaagccaagcggcag
225_F	225	F	gttccaaGXXgccaagcggcagctg	25	62.4	65.9	2	15	0.68	gttccaaGCCgccaagcggcagctg
226_F	226	F	ccaagaaGXCaagcggcagctgcag	25	62.5	64.2	2	15	0.64	ccaagaaGGCaagcggcagctgcag
227_F	227	F	gaagccXXXcggcagctgcagaag	24	60.2	65.9	2	15	0.71	gaagccGCCcggcagctgcagaag
228_F	228	F	gccaagXXXcagctgcagaagatcgac	27	60.8	65.8	2	18	0.63	gccaagGCCcagctgcagaagatcgac
229_F	229	F	ccaagcggXXXctgcagaagatcgac	26	60.6	65.8	2	15	0.65	ccaagcggGCCctgcagaagatcgac
230_F	230	F	gcggcagXXXcagaagatcgacaagag	27	60.8	65.8	2	17	0.63	gcggcagGCCcagaagatcgacaagag
231_F	231	F	gcggcagctgXXXaagatcgacaagag	27	60.8	65.8	2	14	0.63	gcggcagctgGCCaagatcgacaagag
232_F	232	F	gctgcagXXXatcgacaagagcgagg	26	60.6	65.8	3	16	0.65	gctgcagGCCatcgacaagagcgagg
233_F	233	F	cagaagXXCgacaagagcgagggcag	26	62.5	65.8	2	17	0.65	cagaagGCCgacaagagcgagggcag
234_F	234	F	gaagatcGXCaagagcgagggcag	24	60.6	62.5	2	14	0.63	gaagatcGCCaagagcgagggcag
235_F	235	F	cgacXXXagcgagggcagattccac	25	60.4	65.9	2	18	0.68	cgacGCCagcgagggcagattccac
236_F	236	F	gXXCgagggcagattccacgtgc	23	60.2	64.2	3	19	0.7	gGCCgagggcagattccacgtgc
237_F	237	F	gagcGXXggcagattccacgtgc	23	60.2	64.2	3	16	0.7	gagcGCCggcagattccacgtgc
238_F	238	F	gcgagGXCagattccacgtgcag	23	60.4	62.4	2	15	0.65	gcgagGCCagattccacgtgcag
239_F	239	F	cgagggcXXXttccacgtgcagaac	25	60.4	65.9	2	15	0.68	cgagggcGCCttccacgtgcagaac
240_F	240	F	gggcagaXXCcacgtgcagaacctg	25	62.4	65.9	2	15	0.68	gggcagaGCCcacgtgcagaacctg
241_F	241	F	ggcagattcXXCgtgcagaacctgag	26	60.8	64.3	2	14	0.62	ggcagattcGCCgtgcagaacctgag
242_F	242	F	ccacGXXcagaacctgagccagg	23	60.2	64.2	3	16	0.7	ccacGCCcagaacctgagccagg
243_F	243	F	ccacgtgXXXaacctgagccaggtg	25	60.4	65.9	2	15	0.68	ccacgtgGCCaacctgagccaggtg
244_F	244	F	gtgcagXXCctgagccaggtggaac	25	62.4	65.9	2	16	0.68	gtgcagGCCctgagccaggtggaac
245_F	245	F	gcagaacXXXagccaggtggaacagg	26	60.6	65.8	3	16	0.65	gcagaacGCCagccaggtggaacagg
246_F	246	F	cctgXXCcaggtggaacaggatgg	24	60.4	64.2	3	17	0.67	cctgGCCcaggtggaacaggatgg
247_F	247	F	ctgagcXXXgtggaacaggatggcag	26	60.6	65.8	2	17	0.65	ctgagcGCCgtggaacaggatggcag
248_F	248	F	gagccagGXXgaacaggatggcag	24	60.4	64.2	2	14	0.67	gagccagGCCgaacaggatggcag
249_F	249	F	ccaggtgGXXcaggatggcagaac	24	60.4	64.2	2	14	0.67	ccaggtgGCCcaggatggcagaac
250_F	250	F	ccaggtggaaXXXgatggcagaacagg	27	60.8	65.8	3	14	0.63	ccaggtggaaGCCgatggcagaacagg
251_F	251	F	ggaacagGXTggcagaacaggacac	25	60.8	62.6	2	15	0.6	ggaacagGCTggcagaacaggacac
252_F	252	F	gatGXCagaacaggacacggcctg	24	60.6	62.5	2	18	0.63	gatGCCagaacaggacacggcctg
253_F	253	F	gatggcXXXacaggacacggcctg	24	60.2	65.9	2	15	0.71	gatggcGCCacaggacacggcctg
254_F	254	F	cagaXCXggacacggcctgcggag	24	64.2	67.6	2	17	0.75	cagaGCCggacacggcctgcggag
255_F	255	F	agaacaGXXcacggcctgcggag	23	60.2	64.2	2	14	0.7	agaacaGCCcacggcctgcggag
256_F	256	F	caggaXXCggcctgcggagaagc	23	62.2	66	3	15	0.74	caggaGCCggcctgcggagaagc
257_F	257	F	ggacacGXCctgcggagaagcag	23	62.3	64.2	2	14	0.7	ggacacGCCctgcggagaagcag
258_F	258	F	cacggcXXXcggagaagcagcaag	24	60.2	65.9	2	15	0.71	cacggcGCCcggagaagcagcaag
259_F	259	F	cacggcctgXXXagaagcagcaagttc	27	60.8	65.8	2	15	0.63	cacggcctgGCCagaagcagcaagttc
260_F	260	F	gcctgcggXXXagcagcaagttctg	25	60.4	65.9	2	14	0.68	gcctgcggGCCagcagcaagttctg
261_F	261	F	gcggagaXXCagcaagttctgcctg	25	60.6	64.2	2	15	0.64	gcggagaGCCagcaagttctgcctg
262_F	262	F	cggagaagcXXCaagttctgcctgaaag	28	61.1	64.3	2	16	0.57	cggagaagcGCCaagttctgcctgaaag
263_F	263	F	ggagaagcagcXXXttctgcctgaaagag	29	61.1	65.7	2	15	0.59	ggagaagcagcGCCttctgcctgaaagag
264_F	264	F	gcagcaagXXCtgcctgaaagagcac	26	60.8	64.3	2	15	0.62	gcagcaagGCCtgcctgaaagagcac
265_F	265	F	cXXCctgaaagagcacaaggccctg	25	60.6	64.2	2	21	0.64	cGCCctgaaagagcacaaggccctg
266_F	266	F	gttctgcXXXaaagagcacaaggccctg	28	61	65.8	2	18	0.61	gttctgcGCCaaagagcacaaggccctg
267_F	267	F	tgcctgXXXgagcacaaggccctg	24	60.2	65.9	2	15	0.71	tgcctgGCCgagcacaaggccctg
268_F	268	F	GXXcacaaggccctgaaaaccctgg	25	60.6	64.2	3	22	0.64	GCCcacaaggccctgaaaaccctgg
269_F	269	F	gagXXCaaggccctgaaaaccctgg	25	60.6	64.2	3	19	0.64	gagGCCaaggccctgaaaaccctgg
270_F	270	F	gagcacXXXgccctgaaaaccctgg	25	60.4	65.9	3	16	0.68	gagcacGCCgccctgaaaaccctgg
271_F	271	F	caagGXCctgaaaaccctgggcatc	25	60.8	62.6	2	18	0.6	caagGGCctgaaaaccctgggcatc
272_F	272	F	cacaaggccXXXaaaaccctgggcatc	27	60.8	65.8	2	15	0.63	cacaaggccGCCaaaaccctgggcatc
273_F	273	F	ggccctgXXXaccctgggcatcatc	25	62.3	67.5	2	15	0.72	ggccctgGCCaccctgggcatcatc
274_F	274	F	XCCctgggcatcatcatgggcacc	24	62.4	64.2	3	21	0.67	GCCctgggcatcatcatgggcacc
275_F	275	F	ccXXXggcatcatcatgggcaccttc	26	60.6	65.8	2	21	0.65	ccGCCggcatcatcatgggcaccttc
276_F	276	F	accctgGXCatcatcatgggcacc	24	60.6	62.5	3	15	0.63	accctgGCCatcatcatgggcacc
277_F	277	F	ctgggcXXCatcatgggcaccttc	24	60.4	64.2	2	15	0.67	ctgggcGCCatcatgggcaccttc
278_F	278	F	gggcatcXXCatgggcaccttcac	24	60.4	64.2	2	14	0.67	gggcatcGCCatgggcaccttcac
279_F	279	F	ggcatcatcXXXggcaccttcactctg	27	60.8	65.8	2	15	0.63	ggcatcatcGCCggcaccttcactctg
280_F	280	F	catgGXCaccttcactctgtgctgg	25	60.8	62.6	3	18	0.6	catgGCCaccttcactctgtgctgg
281_F	281	F	catgggcXCCttcactctgtgctg	24	60.6	62.5	2	14	0.63	catgggcGCCttcactctgtgctg
282_F	282	F	gcaccXXCactctgtgctggctg	23	60.2	64.2	2	15	0.7	gcaccGCCactctgtgctggctg
283_F	283	F	cttcXCTctgtgctggctgcccttc	25	62.5	64.2	2	18	0.64	cttcGCTctgtgctggctgcccttc
284_F	284	F	ccttcactXXXtgctggctgcccttc	26	60.6	65.8	2	15	0.65	ccttcactGCCtgctggctgcccttc
285_F	285	F	ttcactctgXXCtggctgcccttcttc	27	61	64.3	2	15	0.59	ttcactctgGCCtggctgcccttcttc
286_F	286	F	ctctgtgcXXXctgcccttcttcatcg	27	60.8	65.8	3	16	0.63	ctctgtgcGCCctgcccttcttcatcg
287_F	287	F	ctgtgctggXXXcccttcttcatcgtg	27	60.8	65.8	2	15	0.63	ctgtgctggGCCcccttcttcatcgtg
288_F	288	F	gctggctgXCCttcttcatcgtgaac	26	61	62.7	2	15	0.58	gctggctgGCCttcttcatcgtgaac
289_F	289	F	ggctgcccXXCttcatcgtgaacatc	26	60.8	64.3	2	15	0.62	ggctgcccGCCttcatcgtgaacatc
290_F	290	F	gcccttcXXCatcgtgaacatcgtgc	26	60.8	64.3	3	16	0.62	gcccttcGCCatcgtgaacatcgtgc
291_F	291	F	cccttcttcXXCgtgaacatcgtgcac	27	61	64.3	2	15	0.59	cccttcttcGCCgtgaacatcgtgcac
292_F	292	F	cGXXaacatcgtgcacgtgatccagg	26	60.8	64.3	3	22	0.62	cGCCaacatcgtgcacgtgatccagg
293_F	293	F	catcgtgXXCatcgtgcacgtgatcc	26	60.8	64.3	3	16	0.62	catcgtgGCCatcgtgcacgtgatcc
294_F	294	F	cgtgaacXXCgtgcacgtgatccag	25	60.6	64.2	2	15	0.64	cgtgaacGCCgtgcacgtgatccag
295_F	295	F	cGXXcacgtgatccaggacaacctg	25	60.6	64.2	2	21	0.64	cGCCcacgtgatccaggacaacctg
296_F	296	F	cgtgXXCgtgatccaggacaacctg	25	60.6	64.2	2	18	0.64	cgtgGCCgtgatccaggacaacctg
297_F	297	F	cgtgcacGXXatccaggacaacctg	25	60.6	64.2	2	15	0.64	cgtgcacGCCatccaggacaacctg
298_F	298	F	gcacgtgXXCcaggacaacctgatc	25	60.6	64.2	2	15	0.64	gcacgtgGCCcaggacaacctgatc
299_F	299	F	cXXXgacaacctgatccggaaagaggtg	28	61	65.8	2	24	0.61	cGCCgacaacctgatccggaaagaggtg
300_F	300	F	ccagGXCaacctgatccggaaagag	25	60.8	62.6	2	18	0.6	ccagGCCaacctgatccggaaagag
301_F	301	F	ccaggacXXCctgatccggaaagag	25	60.6	64.2	2	15	0.64	ccaggacGCCctgatccggaaagag
302_F	302	F	ccaggacaacXXXatccggaaagaggtg	28	61	65.8	2	15	0.61	ccaggacaacGCCatccggaaagaggtg
303_F	303	F	cctgXXCcggaaagaggtgtacatcc	26	60.8	64.3	3	19	0.62	cctgGCCcggaaagaggtgtacatcc
304_F	304	F	cctgatcXXXaaagaggtgtacatcctgctg	31	61.4	65.7	2	21	0.55	cctgatcGCCaaagaggtgtacatcctgctg
305_F	305	F	ccggXXXgaggtgtacatcctgctg	25	60.4	65.9	2	18	0.68	ccggGCCgaggtgtacatcctgctg
306_F	306	F	gatccggaaaGXXgtgtacatcctgctg	28	61.1	64.3	2	15	0.57	gatccggaaaGCCgtgtacatcctgctg
307_F	307	F	ccggaaagagGXXtacatcctgctgaac	28	61.1	64.3	2	15	0.57	ccggaaagagGCCtacatcctgctgaac
308_F	308	F	ggtgXXCatcctgctgaactggatcg	26	60.8	64.3	3	19	0.62	ggtgGCCatcctgctgaactggatcg
309_F	309	F	ggtgtacXXCctgctgaactggatcg	26	60.8	64.3	3	16	0.62	ggtgtacGCCctgctgaactggatcg
310_F	310	F	catcXXXctgaactggatcggctacgtg	28	61	65.8	2	21	0.61	catcGCCctgaactggatcggctacgtg
311_F	311	F	catcctgXXXaactggatcggctacgtg	28	61	65.8	2	18	0.61	catcctgGCCaactggatcggctacgtg
312_F	312	F	ctgctgXXCtggatcggctacgtg	24	60.4	64.2	2	15	0.67	ctgctgGCCtggatcggctacgtg
313_F	313	F	XXXatcggctacgtgaacagcggcttc	27	60.8	65.8	2	24	0.63	GCCatcggctacgtgaacagcggcttc
314_F	314	F	gaactggXXCggctacgtgaacagc	25	60.6	64.2	3	15	0.64	gaactggGCCggctacgtgaacagc
315_F	315	F	gatcGXCtacgtgaacagcggcttc	25	60.8	62.6	2	18	0.6	gatcGCCtacgtgaacagcggcttc
316_F	316	F	tcggcXXCgtgaacagcggcttc	23	60.2	64.2	2	15	0.7	tcggcGCCgtgaacagcggcttc
317_F	317	F	cggctacGXXaacagcggcttcaac	25	60.6	64.2	2	15	0.64	cggctacGCCaacagcggcttcaac
318_F	318	F	cgtgXXCagcggcttcaaccctctg	25	62.4	65.9	2	18	0.68	cgtgGCCagcggcttcaaccctctg
319_F	319	F	cgtgaacXXCggcttcaaccctctg	25	60.6	64.2	2	15	0.64	cgtgaacGCCggcttcaaccctctg
320_F	320	F	gtgaacagcGXCttcaaccctctgatc	27	61.1	62.8	2	15	0.56	gtgaacagcGCCttcaaccctctgatc
321_F	321	F	cagcggcXXCaaccctctgatctac	25	60.6	64.2	2	15	0.64	cagcggcGCCaaccctctgatctac
322_F	322	F	gcggcttcXXCcctctgatctactg	25	60.6	64.2	2	14	0.64	gcggcttcGCCcctctgatctactg
323_F	323	F	cggcttcaacXCTctgatctactgcag	27	61.1	62.8	2	14	0.56	cggcttcaacGCTctgatctactgcag
324_F	324	F	cctXXXatctactgcagaagccccgac	27	60.8	65.8	2	21	0.63	cctGCCatctactgcagaagccccgac
325_F	325	F	ctctgXXCtactgcagaagccccgac	26	62.5	65.8	2	18	0.65	ctctgGCCtactgcagaagccccgac
326_F	326	F	ctgatcXXCtgcagaagccccgac	24	60.4	64.2	2	15	0.67	ctgatcGCCtgcagaagccccgac
327_F	327	F	cXXCagaagccccgacttccggatc	25	62.4	65.9	2	21	0.68	cGCCagaagccccgacttccggatc
328_F	328	F	tgcXXXagccccgacttccggatc	24	60.2	65.9	2	18	0.71	tgcGCCagccccgacttccggatc
329_F	329	F	gcagaXXCcccgacttccggatc	23	60.2	64.2	2	15	0.7	gcagaGCCcccgacttccggatc
330_F	330	F	gcXCCgacttccggatcgccttc	23	62.3	64.2	2	18	0.7	gcGCCgacttccggatcgccttc
331_F	331	F	gccccGXCttccggatcgccttc	23	64.2	66	2	15	0.74	gccccGCCttccggatcgccttc
332_F	332	F	cccgacXXCcggatcgccttccaag	25	64.2	67.5	2	16	0.72	cccgacGCCcggatcgccttccaag
333_F	333	F	cccgacttcXXXatcgccttccaagag	27	60.8	65.8	2	15	0.63	cccgacttcGCCatcgccttccaagag
334_F	334	F	cttccggXXCgccttccaagagctg	25	62.4	65.9	2	15	0.68	cttccggGCCgccttccaagagctg
335_F	335	F	ccggatcGXCttccaagagctgctg	25	62.5	64.2	2	15	0.64	ccggatcGGCttccaagagctgctg
336_F	336	F	gatcgccXXCcaagagctgctgtg	24	60.4	64.2	2	14	0.67	gatcgccGCCcaagagctgctgtg
337_F	337	F	gccttcXXXgagctgctgtgcctg	24	60.2	65.9	2	15	0.71	gccttcGCCgagctgctgtgcctg
338_F	338	F	ccttccaaGXXctgctgtgcctgag	25	60.6	64.2	2	14	0.64	ccttccaaGCCctgctgtgcctgag
339_F	339	F	gagXXXctgtgcctgagaagaagcagc	27	60.8	65.8	3	21	0.63	gagGCCctgtgcctgagaagaagcagc
340_F	340	F	gagctgXXXtgcctgagaagaagcagc	27	60.8	65.8	3	18	0.63	gagctgGCCtgcctgagaagaagcagc
341_F	341	F	gctgctgXXCctgagaagaagcagc	25	60.6	64.2	3	15	0.64	gctgctgGCCctgagaagaagcagc
342_F	342	F	ctgctgtgcXXXagaagaagcagcctg	27	60.8	65.8	2	15	0.63	ctgctgtgcGCCagaagaagcagcctg
343_F	343	F	gtgcctgXXXagaagcagcctgaagg	26	60.6	65.8	3	16	0.65	gtgcctgGCCagaagcagcctgaagg
344_F	344	F	gagaXXXagcagcctgaaggcctacg	26	60.6	65.8	3	19	0.65	gagaGCCagcagcctgaaggcctacg
345_F	345	F	XXCagcctgaaggcctacggcaacg	25	62.4	65.9	3	22	0.68	GCCagcctgaaggcctacggcaacg
346_F	346	F	gcXXCctgaaggcctacggcaacg	24	62.3	65.9	3	19	0.71	gcGCCctgaaggcctacggcaacg
347_F	347	F	gcagcXXXaaggcctacggcaacg	24	60.2	65.9	3	16	0.71	gcagcGCCaaggcctacggcaacg
348_F	348	F	cctgXXXgcctacggcaacggctac	25	62.3	67.5	2	18	0.72	cctgGCCgcctacggcaacggctac
349_F	349	F	ctgaagGXCtacggcaacggctac	24	60.6	62.5	2	15	0.63	ctgaagGGCtacggcaacggctac
350_F	350	F	ggccXXCggcaacggctacagcag	24	64.2	67.6	2	17	0.75	ggccGCCggcaacggctacagcag
351_F	351	F	ggcctacGXCaacggctacagcag	24	62.4	64.2	2	14	0.67	ggcctacGCCaacggctacagcag
352_F	352	F	acggcXXCggctacagcagcaatgg	25	62.4	65.9	3	17	0.68	acggcGCCggctacagcagcaatgg
353_F	353	F	cggcaacGXCtacagcagcaatgg	24	60.6	62.5	3	14	0.63	cggcaacGCCtacagcagcaatgg
354_F	354	F	gcaacggcXXCagcagcaatggcaatac	28	62.7	65.8	2	17	0.61	gcaacggcGCCagcagcaatggcaatac
355_F	355	F	acXXCagcaatggcaataccggcgag	26	60.8	64.3	2	21	0.62	acGCCagcaatggcaataccggcgag
356_F	356	F	acagcXXCaatggcaataccggcgag	26	60.8	64.3	2	18	0.62	acagcGCCaatggcaataccggcgag
357_F	357	F	gcagcXXTggcaataccggcgag	23	60.2	64.2	2	15	0.7	gcagcGCTggcaataccggcgag
358_F	358	F	cagcaatGXCaataccggcgagcag	25	60.8	62.6	2	15	0.6	cagcaatGCCaataccggcgagcag
359_F	359	F	caatggcXXTaccggcgagcagag	24	60.4	64.2	2	14	0.67	caatggcGCTaccggcgagcagag
360_F	360	F	caatXCCggcgagcagagcggctac	25	64.2	65.9	2	18	0.68	caatGCCggcgagcagagcggctac
361_F	361	F	taccGXCgagcagagcggctacc	23	62.3	64.2	3	16	0.7	taccGCCgagcagagcggctacc
362_F	362	F	cggcGXXcagagcggctaccac	22	62	66	2	15	0.77	cggcGCCcagagcggctaccac
363_F	363	F	ggcgagXXXagcggctaccacgtg	24	62.2	67.6	2	15	0.75	ggcgagGCCagcggctaccacgtg
364_F	364	F	gagcagXXCggctaccacgtggaac	25	62.4	65.9	2	16	0.68	gagcagGCCggctaccacgtggaac
365_F	365	F	gcagagcGXCtaccacgtggaacaag	26	62.6	64.3	2	16	0.62	gcagagcGCCtaccacgtggaacaag
366_F	366	F	gcagagcggcXXCcacgtggaacaagag	28	65.8	68.7	2	15	0.68	gcagagcggcGCCcacgtggaacaagag
367_F	367	F	gcggctacXXCgtggaacaagagaaag	27	61	64.3	2	16	0.59	gcggctacGCCgtggaacaagagaaag
368_F	368	F	cggctaccacGXXgaacaagagaaagaaaac	31	61.5	64.4	2	18	0.52	cggctaccacGCCgaacaagagaaagaaaac
369_F	369	F	ggctaccacgtgGXXcaagagaaagaaaac	30	61.4	64.4	2	15	0.53	ggctaccacgtgGCCcaagagaaagaaaac
370_F	370	F	ccacgtggaaXXXgagaaagaaaacaaactgc	32	60.1	64.4	3	19	0.5	ccacgtggaaGCCgagaaagaaaacaaactgc
371_F	371	F	caaGXXaaagaaaacaaactgctgtgcgagg	31	60.1	63	3	25	0.48	caaGCCaaagaaaacaaactgctgtgcgagg
372_F	372	F	gXXXgaaaacaaactgctgtgcgaggacc	29	61.1	65.7	3	25	0.59	gGCCgaaaacaaactgctgtgcgaggacc
373_F	373	F	GXXaacaaactgctgtgcgaggacctg	27	61	64.3	2	24	0.59	GCCaacaaactgctgtgcgaggacctg
374_F	374	F	XXCaaactgctgtgcgaggacctgc	25	60.6	64.2	3	22	0.64	GCCaaactgctgtgcgaggacctgc
375_F	375	F	acXXXctgctgtgcgaggacctgc	24	60.2	65.9	3	19	0.71	acGCCctgctgtgcgaggacctgc
376_F	376	F	aXXXctgtgcgaggacctgcctgg	24	60.2	65.9	3	20	0.71	aGCCctgtgcgaggacctgcctgg
377_F	377	F	actgXXXtgcgaggacctgcctgg	24	60.2	65.9	3	17	0.71	actgGCCtgcgaggacctgcctgg
378_F	378	F	gXXCgaggacctgcctggcacc	22	62	66	3	18	0.77	gGCCgaggacctgcctggcacc
379_F	379	F	gtgcGXXgacctgcctggcacc	22	62	66	3	15	0.77	gtgcGCCgacctgcctggcacc
380_F	380	F	cgagGXCctgcctggcaccgag	22	64.1	66	2	15	0.77	cgagGCCctgcctggcaccgag
381_F	381	F	gaggacXXXcctggcaccgaggattttg	28	62.6	67.2	2	19	0.64	gaggacGCCcctggcaccgaggattttg
382_F	382	F	ggacctgXCTggcaccgaggattttg	26	62.6	64.3	2	16	0.62	ggacctgGCTggcaccgaggattttg
383_F	383	F	cctgcctGXCaccgaggattttgtgg	26	62.6	64.3	3	16	0.62	cctgcctGCCaccgaggattttgtgg
384_F	384	F	cctggcXCCgaggattttgtgggac	25	62.5	64.2	2	16	0.64	cctggcGCCgaggattttgtgggac
385_F	385	F	ggcaccGXXgattttgtgggacacc	25	60.6	64.2	3	16	0.64	ggcaccGCCgattttgtgggacacc
386_F	386	F	caccgagGXTtttgtgggacaccag	25	60.8	62.6	2	15	0.6	caccgagGCTtttgtgggacaccag
387_F	387	F	gaggatXXTgtgggacaccagggaac	26	60.8	64.3	2	17	0.62	gaggatGCTgtgggacaccagggaac
388_F	388	F	cgaggattttGXXggacaccagggaac	27	61	64.3	2	14	0.59	cgaggattttGCCggacaccagggaac
389_F	389	F	tgtgGXXcaccagggaaccgtgc	23	60.2	64.2	3	16	0.7	tgtgGCCcaccagggaaccgtgc
390_F	390	F	ggaXXCcagggaaccgtgcctag	23	60.2	64.2	2	17	0.7	ggaGCCcagggaaccgtgcctag
391_F	391	F	gggacacXXXggaaccgtgcctag	24	60.2	65.9	2	14	0.71	gggacacGCCggaaccgtgcctag
392_F	392	F	accagGXXaccgtgcctagcgac	23	60.2	64.2	2	15	0.7	accagGCCaccgtgcctagcgac
393_F	393	F	ccagggaXCCgtgcctagcgacaac	25	64.2	65.9	2	15	0.68	ccagggaGCCgtgcctagcgacaac
394_F	394	F	gggaaccGXXcctagcgacaacatc	25	60.6	64.2	2	15	0.64	gggaaccGCCcctagcgacaacatc
395_F	395	F	ccgtgXCTagcgacaacatcgatagc	26	61	62.7	3	18	0.58	ccgtgGCTagcgacaacatcgatagc
396_F	396	F	ccgtgcctXXCgacaacatcgatagc	26	60.8	64.3	3	15	0.62	ccgtgcctGCCgacaacatcgatagc
397_F	397	F	gcctagcGXCaacatcgatagccag	25	60.8	62.6	2	15	0.6	gcctagcGCCaacatcgatagccag
398_F	398	F	gcgacXXCatcgatagccagggcag	25	62.4	65.9	2	17	0.68	gcgacGCCatcgatagccagggcag
399_F	399	F	cgacaacXXCgatagccagggcag	24	60.4	64.2	2	14	0.67	cgacaacGCCgatagccagggcag
400_F	400	F	catcGXTagccagggcagaaactgc	25	60.8	62.6	3	18	0.6	catcGCTagccagggcagaaactgc
401_F	401	F	cgatXXCcagggcagaaactgcagc	25	60.6	64.2	3	18	0.64	cgatGCCcagggcagaaactgcagc
402_F	402	F	gcXXXggcagaaactgcagcaccaac	26	60.6	65.8	2	21	0.65	gcGCCggcagaaactgcagcaccaac
403_F	403	F	gccagGXCagaaactgcagcacc	23	60.4	62.4	3	15	0.65	gccagGCCagaaactgcagcacc
404_F	404	F	ccagggcXXXaactgcagcaccaac	25	60.4	65.9	2	15	0.68	ccagggcGCCaactgcagcaccaac
405_F	405	F	ggcagaXXCtgcagcaccaacgac	24	60.4	64.2	2	15	0.67	ggcagaGCCtgcagcaccaacgac
406_F	406	F	ggcagaaacXXCagcaccaacgacag	26	60.8	64.3	2	14	0.62	ggcagaaacGCCagcaccaacgacag
407_F	407	F	ctgcXXCaccaacgacagcctgc	23	60.2	64.2	3	16	0.7	ctgcGCCaccaacgacagcctgc
408_F	408	F	tgcagcXCCaacgacagcctgctg	24	62.4	64.2	2	15	0.67	tgcagcGCCaacgacagcctgctg
409_F	409	F	agcaccXXCgacagcctgctgtg	23	60.2	64.2	2	14	0.7	agcaccGCCgacagcctgctgtg
410_F	410	F	caccaacGXCagcctgctgtgaac	24	60.6	62.5	2	14	0.63	caccaacGCCagcctgctgtgaac
411_F	411	F	ccaacgacXXCctgctgtgaactcg	25	60.6	64.2	3	14	0.64	ccaacgacGCCctgctgtgaactcg
412_F	412	F	caacgacagcXXXctgtgaactcgagtc	28	61	65.8	2	15	0.61	caacgacagcGCCctgtgaactcgagtc
413_F	413	F	cgacagcctgXXXtgaactcgagtctag	28	61	65.8	2	15	0.61	cgacagcctgGCCtgaactcgagtctag
				length	Tm	Tmfull	GC clamp	AnnLenF	GCcontent
min				22	60.1	62.3	2	14	0.48
max				32	66	68.7	3	26	0.78
average				25.2621	61.1818	64.7476	2.26214	16.466	0.649515
total				10079

## Sheet: b2AR_r
name	aa	type	annealing region	length	Tm	Tmfull	GC clamp	AnnLenF	GCcontent	sequence to order
2_R	2	R	ggatccggtaccatgGXCcaacctggaa	28	64.3	65.8	3	15	0.61	ttccaggttgGGCcatggtaccggatcc
3_R	3	R	gatccggtaccatgggcXXXcctggaa	27	62.5	67.3	2	17	0.67	ttccaggGGCgcccatggtaccggatc
4_R	4	R	ggtaccatgggccaaXCTggaaatggcag	29	64.3	65.7	3	15	0.59	ctgccatttccAGCttggcccatggtacc
5_R	5	R	gtaccatgggccaacctGXXaatggcag	28	62.7	65.8	2	17	0.61	ctgccattGGCaggttggcccatggtac
6_R	6	R	catgggccaacctggaXXTggcagcgcct	29	67.3	70	2	16	0.69	aggcgctgccAGCtccaggttggcccatg
7_R	7	R	catgggccaacctggaaatGXCagcgccttt	31	65.7	67	2	19	0.58	aaaggcgctGGCatttccaggttggcccatg
8_R	8	R	caacctggaaatggcXXCgcctttctgctggc	32	67.1	69.5	2	15	0.63	gccagcagaaaggcGGCgccatttccaggttg
9_R	9	R	cctggaaatggcagcGXCtttctgctggc	29	65.8	67.2	3	15	0.62	gccagcagaaaGCCgctgccatttccagg
10_R	10	R	ggaaatggcagcgccXXTctgctggcc	27	65.9	68.8	3	15	0.7	ggccagcagAGCggcgctgccatttcc
11_R	11	R	gaaatggcagcgcctttXXXctggccc	27	62.5	67.3	2	17	0.67	gggccagGGCaaaggcgctgccatttc
12_R	12	R	gaaatggcagcgcctttctgXXXgcccc	28	64.2	68.7	2	20	0.68	ggggcGGCcagaaaggcgctgccatttc
13_R	13	R	cagcgcctttctgctgGXCcctaacaga	28	64.3	65.8	2	16	0.61	tctgttaggGCCcagcagaaaggcgctg
14_R	14	R	cagcgcctttctgctggccXCTaacagatctca	33	67	68.1	2	19	0.58	tgagatctgttAGCggccagcagaaaggcgctg
15_R	15	R	ctttctgctggcccctXXCagatctcacg	29	64.3	67.2	2	16	0.62	cgtgagatctGGCaggggccagcagaaag
16_R	16	R	ctgctggcccctaacXXXtctcacgc	26	62.4	67.4	2	15	0.69	gcgtgagaGGCgttaggggccagcag
17_R	17	R	ctggcccctaacagaXCTcacgccc	25	64.2	65.9	2	15	0.68	gggcgtgAGCtctgttaggggccag
18_R	18	R	ctggcccctaacagatctXXCgcccctgat	30	65.8	68.5	2	18	0.63	atcaggggcGGCagatctgttaggggccag
19_R	19	R	cctaacagatctcacGXCcctgatcacgat	30	62.9	64.4	3	15	0.53	atcgtgatcaggGCCgtgagatctgttagg
20_R	20	R	ctaacagatctcacgccXCTgatcacgat	29	61.4	62.9	2	17	0.52	atcgtgatcAGCggcgtgagatctgttag
21_R	21	R	cagatctcacgcccctGXTcacgatgtga	29	64.3	65.7	2	16	0.59	tcacatcgtgAGCaggggcgtgagatctg
22_R	22	R	gatctcacgcccctgatXXCgatgtgac	28	62.7	65.8	2	17	0.61	gtcacatcGGCatcaggggcgtgagatc
23_R	23	R	cacgcccctgatcacGXTgtgaccc	25	64.2	65.9	2	15	0.68	gggtcacAGCgtgatcaggggcgtg
24_R	24	R	cacgcccctgatcacgatGXXacccagc	28	65.8	68.7	2	18	0.68	gctgggtGGCatcgtgatcaggggcgtg
25_R	25	R	cctgatcacgatgtgXCCcagcagagg	27	64.3	65.8	3	15	0.63	cctctgctgGGCcacatcgtgatcagg
26_R	26	R	gatcacgatgtgaccXXXcagagggatg	28	61	65.8	2	15	0.61	catccctctgGGCggtcacatcgtgatc
27_R	27	R	gatcacgatgtgacccagXXXagggatg	28	61	65.8	2	18	0.61	catccctGGCctgggtcacatcgtgatc
28_R	28	R	cacgatgtgacccagcagXXXgatgaag	28	61	65.8	2	18	0.61	cttcatcGGCctgctgggtcacatcgtg
29_R	29	R	gtgacccagcagaggGXTgaagtgtg	26	62.6	64.3	2	15	0.62	cacacttcAGCcctctgctgggtcac
30_R	30	R	gacccagcagagggatGXXgtgtgggttg	29	65.8	68.6	2	16	0.66	caacccacacGGCatccctctgctgggtc
31_R	31	R	cagcagagggatgaaGXXtgggttgtcggcatg	33	67	69.4	2	15	0.61	catgccgacaacccaGGCttcatccctctgctg
32_R	32	R	cagagggatgaagtgXXXgttgtcggcatg	30	62.8	67.1	2	15	0.6	catgccgacaacGGCcacttcatccctctg
33_R	33	R	gagggatgaagtgtggGXTgtcggcatggg	30	67.2	68.5	2	16	0.63	cccatgccgacAGCccacacttcatccctc
34_R	34	R	gatgaagtgtgggttGXCggcatgggcat	29	64.3	65.7	2	15	0.59	atgcccatgccGGCaacccacacttcatc
35_R	35	R	gaagtgtgggttgtcGXCatgggcat	26	61	62.7	2	15	0.58	atgcccatGGCgacaacccacacttc
36_R	36	R	gtgtgggttgtcggcXXXggcatcgtg	27	64.2	68.8	2	15	0.7	cacgatgccGGCgccgacaacccacac
37_R	37	R	gtgggttgtcggcatgGXCatcgtgatg	28	64.3	65.8	2	16	0.61	catcacgatGGCcatgccgacaacccac
38_R	38	R	gttgtcggcatgggcXXCgtgatgag	26	62.5	65.8	2	15	0.65	ctcatcacGGCgcccatgccgacaac
39_R	39	R	gtcggcatgggcatcGXXatgagcct	26	62.5	65.8	2	15	0.65	aggctcatGGCgatgcccatgccgac
40_R	40	R	gtcggcatgggcatcgtgXXXagcctga	28	64.2	68.7	2	18	0.68	tcaggctGGCcacgatgcccatgccgac
41_R	41	R	catgggcatcgtgatgXXCctgatcgtgct	30	64.3	67.1	2	16	0.6	agcacgatcagGGCcatcacgatgcccatg
42_R	42	R	catgggcatcgtgatgagcXXXatcgtgct	30	62.8	67.1	2	19	0.6	agcacgatGGCgctcatcacgatgcccatg
43_R	43	R	catcgtgatgagcctgXXCgtgctggcca	29	65.8	68.6	2	16	0.66	tggccagcacGGCcaggctcatcacgatg
44_R	44	R	gtgatgagcctgatcGXXctggccat	26	60.8	64.3	2	15	0.62	atggccagGGCgatcaggctcatcac
45_R	45	R	gatgagcctgatcgtgXXXgccatcgtgtt	30	62.8	67.1	2	16	0.6	aacacgatggcGGCcacgatcaggctcatc
46_R	46	R	gagcctgatcgtgctgGXCatcgtgttc	28	64.3	65.8	2	16	0.61	gaacacgatGCCcagcacgatcaggctc
47_R	47	R	ctgatcgtgctggccXXCgtgttcggcaa	29	65.8	68.6	2	15	0.66	ttgccgaacacGGCggccagcacgatcag
48_R	48	R	gatcgtgctggccatcGXXttcggcaac	28	64.3	67.2	2	16	0.64	gttgccgaaGGCgatggccagcacgatc
49_R	49	R	gtgctggccatcgtgXXCggcaacgt	26	64.2	67.4	2	15	0.69	acgttgccGGCcacgatggccagcac
50_R	50	R	ctggccatcgtgttcGXCaacgtgct	26	62.6	64.3	2	15	0.62	agcacgttGGCgaacacgatggccag
51_R	51	R	ctggccatcgtgttcggcXXCgtgctggt	29	67.3	70	2	18	0.69	accagcacGGCgccgaacacgatggccag
52_R	52	R	catcgtgttcggcaacGXXctggtcatcac	30	64.3	67.1	2	16	0.6	gtgatgaccagGGCgttgccgaacacgatg
53_R	53	R	cgtgttcggcaacgtgXXXgtcatcac	27	60.8	65.8	3	16	0.63	gtgatgacGGCcacgttgccgaacacg
54_R	54	R	gttcggcaacgtgctgGXCatcaccgc	27	65.8	67.3	2	16	0.67	gcggtgatGGCcagcacgttgccgaac
55_R	55	R	gttcggcaacgtgctggtcXXCaccgccat	30	67.2	69.8	2	19	0.67	atggcggtGGCgaccagcacgttgccgaac
56_R	56	R	caacgtgctggtcatcXCCgccattgc	27	64.3	65.8	2	16	0.63	gcaatggcGGCgatgaccagcacgttg
57_R	57	R	gtgctggtcatcaccGXCattgccaagtt	29	62.9	64.3	2	15	0.55	aacttggcaatGCCggtgatgaccagcac
58_R	58	R	ctggtcatcaccgccXXTgccaagtt	26	60.8	64.3	2	15	0.62	aacttggcAGCggcggtgatgaccag
59_R	59	R	ggtcatcaccgccattGXCaagttcg	26	61	62.7	3	16	0.58	cgaacttGCCaatggcggtgatgacc
60_R	60	R	gtcatcaccgccattgccXXXttcgag	27	60.8	65.8	2	18	0.63	ctcgaaGGCggcaatggcggtgatgac
61_R	61	R	caccgccattgccaagXXCgagagactg	28	64.3	67.2	2	16	0.64	cagtctctcGGCcttggcaatggcggtg
62_R	62	R	caccgccattgccaagttcGXXagactgc	29	64.3	67.2	2	19	0.62	gcagtctGGCgaacttggcaatggcggtg
63_R	63	R	ccattgccaagttcgagXXXctgcagac	28	61	65.8	3	17	0.61	gtctgcagGGCctcgaacttggcaatgg
64_R	64	R	ccattgccaagttcgagagaXXXcagacc	29	61.1	65.7	3	20	0.59	ggtctgGGCtctctcgaacttggcaatgg
65_R	65	R	ccaagttcgagagactgXXXaccgtgac	28	61	65.8	3	17	0.61	gtcacggtGGCcagtctctcgaacttgg
66_R	66	R	gttcgagagactgcagXCCgtgacca	26	62.6	64.3	2	16	0.62	tggtcacGGCctgcagtctctcgaac
67_R	67	R	cgagagactgcagaccGXXaccaacta	27	61	64.3	3	16	0.59	tagttggtGGCggtctgcagtctctcg
68_R	68	R	gagactgcagaccgtgXCCaactacttca	29	62.9	64.3	2	16	0.55	tgaagtagttGGCcacggtctgcagtctc
69_R	69	R	gactgcagaccgtgaccXXCtacttca	27	61	64.3	2	17	0.59	tgaagtaGGCggtcacggtctgcagtc
70_R	70	R	cagaccgtgaccaacXXCttcatcaccagcct	32	65.7	68.2	2	15	0.59	aggctggtgatgaaGGCgttggtcacggtctg
71_R	71	R	gaccgtgaccaactacXXCatcaccagcct	30	64.3	67.1	2	16	0.6	aggctggtgatGGCgtagttggtcacggtc
72_R	72	R	gtgaccaactacttcXXCaccagcctgg	28	62.7	65.8	2	15	0.61	ccaggctggtGGCgaagtagttggtcac
73_R	73	R	gaccaactacttcatcXCCagcctggcctgcgc	33	69.5	70.6	2	16	0.64	gcgcaggccaggctGGCgatgaagtagttggtc
74_R	74	R	caactacttcatcaccXXCctggcctgcgc	30	65.8	68.5	2	16	0.63	gcgcaggccagGGCggtgatgaagtagttg
75_R	75	R	ctacttcatcaccagcXXXgcctgcgccg	29	65.8	70	2	16	0.69	cggcgcaggcGGCgctggtgatgaagtag
76_R	76	R	cttcatcaccagcctgGXCtgcgccgatct	30	67.2	68.5	2	16	0.63	agatcggcgcaGCCcaggctggtgatgaag
77_R	77	R	catcaccagcctggccXXCgccgatct	27	65.9	68.8	2	16	0.7	agatcggcGGCggccaggctggtgatg
78_R	78	R	caccagcctggcctgcGXCgatctggtt	28	67.3	68.7	2	16	0.68	aaccagatcGCCgcaggccaggctggtg
79_R	79	R	cagcctggcctgcgccGXTctggttat	27	65.8	67.3	2	16	0.67	ataaccagAGCggcgcaggccaggctg
80_R	80	R	cctggcctgcgccgatXXXgttatg	25	60.4	65.9	3	16	0.68	cataacGGCatcggcgcaggccagg
81_R	81	R	ctggcctgcgccgatctgGXTatgggac	28	67.3	68.7	2	18	0.68	gtcccatAGCcagatcggcgcaggccag
82_R	82	R	ctgcgccgatctggttXXXggacttgcc	28	64.2	68.7	2	16	0.68	ggcaagtccGGCaaccagatcggcgcag
83_R	83	R	ctgcgccgatctggttatgGXXcttgccgt	30	65.8	68.5	2	19	0.63	acggcaagGGCcataaccagatcggcgcag
84_R	84	R	gatctggttatgggaXXTgccgtggtgcc	29	64.3	67.2	2	15	0.62	ggcaccacggcAGCtcccataaccagatc
85_R	85	R	ctggttatgggacttGXCgtggtgcc	26	62.6	64.3	2	15	0.62	ggcaccacGCCaagtcccataaccag
86_R	86	R	gttatgggacttgccGXXgtgccttttggcgc	32	67.1	69.5	2	15	0.63	gcgccaaaaggcacGGCggcaagtcccataac
87_R	87	R	gttatgggacttgccgtgGXXccttttggcgc	32	67.1	69.5	2	18	0.63	gcgccaaaaggGGCcacggcaagtcccataac
88_R	88	R	ggacttgccgtggtgXCTtttggcgcc	27	65.8	67.3	3	15	0.67	ggcgccaaaAGCcaccacggcaagtcc
89_R	89	R	cttgccgtggtgcctXXTggcgccgc	26	67.6	70.6	2	15	0.77	gcggcgccAGCaggcaccacggcaag
90_R	90	R	cttgccgtggtgccttttGXCgccgctca	29	67.2	68.6	2	18	0.66	tgagcggcGGCaaaaggcaccacggcaag
91_R	91	R	gtggtgccttttggcGXCgctcacatcct	29	65.8	67.2	2	15	0.62	aggatgtgagcGCCgccaaaaggcaccac
92_R	92	R	gtgccttttggcgccGXXcacatcctg	27	64.2	67.3	2	15	0.67	caggatgtgGCCggcgccaaaaggcac
93_R	93	R	ccttttggcgccgctXXCatcctga	25	60.6	64.2	3	15	0.64	tcaggatGGCagcggcgccaaaagg
94_R	94	R	cttttggcgccgctcacXXCctgatg	26	62.5	65.8	2	17	0.65	catcagGGCgtgagcggcgccaaaag
95_R	95	R	ccttttggcgccgctcacatcXXXatg	27	60.8	65.8	3	21	0.63	catGGCgatgtgagcggcgccaaaagg
96_R	96	R	cttttggcgccgctcacatcctgXXXaag	29	62.7	67.2	2	23	0.62	cttGGCcaggatgtgagcggcgccaaaag
97_R	97	R	gctcacatcctgatgXXXatgtggaccttc	30	61.3	65.7	3	15	0.57	gaaggtccacatGGCcatcaggatgtgagc
98_R	98	R	cacatcctgatgaagXXXtggaccttcgg	29	61.1	65.7	2	15	0.59	ccgaaggtccaGGCcttcatcaggatgtg
99_R	99	R	catcctgatgaagatgXXXaccttcggcaactt	33	61.6	65.6	2	16	0.52	aagttgccgaaggtGGCcatcttcatcaggatg
100_R	100	R	ctgatgaagatgtggXCCttcggcaactt	29	61.4	62.9	2	15	0.52	aagttgccgaaGGCccacatcttcatcag
101_R	101	R	ctgatgaagatgtggaccXXCggcaactt	29	61.3	64.3	2	18	0.55	aagttgccGGCggtccacatcttcatcag
102_R	102	R	gatgaagatgtggaccttcGXCaacttttg	30	60.1	61.6	2	19	0.47	caaaagttGGCgaaggtccacatcttcatc
103_R	103	R	gatgtggaccttcggcXXCttttggtgcga	30	64.3	67.1	2	16	0.6	tcgcaccaaaaGGCgccgaaggtccacatc
104_R	104	R	gtggaccttcggcaacXXTtggtgcga	27	62.6	65.8	2	16	0.63	tcgcaccaAGCgttgccgaaggtccac
105_R	105	R	gaccttcggcaactttXXXtgcgagttctggacc	34	65.7	69.2	2	16	0.59	ggtccagaactcgcaGGCaaagttgccgaaggtc
106_R	106	R	cttcggcaacttttggXXCgagttctggacca	32	64.4	67	2	16	0.56	tggtccagaactcGGCccaaaagttgccgaag
107_R	107	R	cttcggcaacttttggtgcGXXttctggacca	32	64.4	67	2	19	0.56	tggtccagaaGGCgcaccaaaagttgccgaag
108_R	108	R	caacttttggtgcgagXXCtggaccagca	29	62.8	65.7	2	16	0.59	tgctggtccaGGCctcgcaccaaaagttg
109_R	109	R	cttttggtgcgagttcXXXaccagcatcg	29	61.1	65.7	2	16	0.59	cgatgctggtGGCgaactcgcaccaaaag
110_R	110	R	cttttggtgcgagttctggXCCagcatcgacgt	33	67	68.1	2	19	0.58	acgtcgatgctGGCccagaactcgcaccaaaag
111_R	111	R	gtgcgagttctggaccXXCatcgacgt	27	62.6	65.8	2	16	0.63	acgtcgatGGCggtccagaactcgcac
112_R	112	R	gagttctggaccagcXXCgacgtgctgt	28	64.3	67.2	2	15	0.64	acagcacgtcGGCgctggtccagaactc
113_R	113	R	gttctggaccagcatcGXCgtgctgtg	27	64.3	65.8	2	16	0.63	cacagcacGGCgatgctggtccagaac
114_R	114	R	ctggaccagcatcgacGXXctgtgtgtgac	30	65.8	68.5	2	16	0.63	gtcacacacagGGCgtcgatgctggtccag
115_R	115	R	gaccagcatcgacgtgXXXtgtgtgac	27	60.8	65.8	2	16	0.63	gtcacacaGGCcacgtcgatgctggtc
116_R	116	R	cagcatcgacgtgctgXXTgtgaccgc	27	64.2	67.3	2	16	0.67	gcggtcacAGCcagcacgtcgatgctg
117_R	117	R	catcgacgtgctgtgtGXXaccgcctc	27	64.2	67.3	2	16	0.67	gaggcggtGGCacacagcacgtcgatg
118_R	118	R	gacgtgctgtgtgtgXCCgcctccat	26	64.2	65.8	2	15	0.65	atggaggcGGCcacacacagcacgtc
119_R	119	R	gtgctgtgtgtgaccGXCtccatcgag	27	64.3	65.8	2	15	0.63	ctcgatggaGCCggtcacacacagcac
120_R	120	R	ctgtgtgtgaccgccXCCatcgagaca	27	64.3	65.8	2	15	0.63	tgtctcgatGGCggcggtcacacacag
121_R	121	R	gtgtgtgaccgcctccXXCgagacactg	28	65.8	68.7	2	16	0.68	cagtgtctcGGCggaggcggtcacacac
122_R	122	R	gtgaccgcctccatcGXXacactgtgcgtgat	32	67.1	69.5	2	15	0.63	atcacgcacagtgtGGCgatggaggcggtcac
123_R	123	R	gaccgcctccatcgagXCXctgtgcgtgat	30	67.2	69.8	2	16	0.67	atcacgcacagGGCctcgatggaggcggtc
124_R	124	R	gaccgcctccatcgagacaXXXtgcgtgat	30	64.3	68.5	2	19	0.63	atcacgcaGGCtgtctcgatggaggcggtc
125_R	125	R	ctccatcgagacactgXXCgtgatcgcc	28	64.3	67.2	2	16	0.64	ggcgatcacGGCcagtgtctcgatggag
126_R	126	R	catcgagacactgtgcGXXatcgccgtggac	31	67.2	69.7	2	16	0.65	gtccacggcgatGGCgcacagtgtctcgatg
127_R	127	R	gagacactgtgcgtgXXCgccgtggacc	28	67.4	70.2	2	15	0.71	ggtccacggcGGCcacgcacagtgtctc
128_R	128	R	gacactgtgcgtgatcGXCgtggaccg	27	65.8	67.3	2	16	0.67	cggtccacGCCgatcacgcacagtgtc
129_R	129	R	ctgtgcgtgatcgccGXXgaccggtacttc	30	67.2	69.8	2	15	0.67	gaagtaccggtcGGCggcgatcacgcacag
130_R	130	R	gtgcgtgatcgccgtgGXCcggtacttc	28	67.3	68.7	2	16	0.68	gaagtaccgGGCcacggcgatcacgcac
131_R	131	R	cgtgatcgccgtggacXXXtacttcg	26	60.6	65.8	3	16	0.65	cgaagtaGGCgtccacggcgatcacg
132_R	132	R	gatcgccgtggaccggXXCttcgccat	27	65.9	68.8	2	16	0.7	atggcgaaGGCccggtccacggcgatc
133_R	133	R	gatcgccgtggaccggtacXXCgccatcaca	31	68.6	71	2	19	0.68	tgtgatggcGGCgtaccggtccacggcgatc
134_R	134	R	cgtggaccggtacttcGXCatcacaa	26	61	62.7	3	16	0.58	ttgtgatGCCgaagtaccggtccacg
135_R	135	R	gaccggtacttcgccXXCacaagccc	26	64.2	67.4	2	15	0.69	gggcttgtGGCggcgaagtaccggtc
136_R	136	R	gaccggtacttcgccatcXCXagcccctt	29	65.8	68.6	2	18	0.66	aaggggctGGCgatggcgaagtaccggtc
137_R	137	R	gtacttcgccatcacaXXCcccttcaagtacc	32	64.4	67	2	16	0.56	ggtacttgaagggGGCtgtgatggcgaagtac
138_R	138	R	cttcgccatcacaagcXCCttcaagtaccaga	32	64.4	65.7	2	16	0.53	tctggtacttgaaGGCgcttgtgatggcgaag
139_R	139	R	cttcgccatcacaagccccXXCaagtaccaga	32	65.7	68.2	2	19	0.59	tctggtacttGGCggggcttgtgatggcgaag
140_R	140	R	ccatcacaagccccttcXXXtaccagag	28	61	65.8	3	17	0.61	ctctggtaGGCgaaggggcttgtgatgg
141_R	141	R	cacaagccccttcaagXXCcagagcc	26	62.5	65.8	2	16	0.65	ggctctgGGCcttgaaggggcttgtg
142_R	142	R	caagccccttcaagtacXXXagcctgc	27	60.8	65.8	2	17	0.63	gcaggctGGCgtacttgaaggggcttg
143_R	143	R	caagccccttcaagtaccagXXCctgct	28	62.7	65.8	2	20	0.61	agcagGGCctggtacttgaaggggcttg
144_R	144	R	ccttcaagtaccagagcXXXctgaccaagaa	31	61.4	65.7	3	17	0.55	ttcttggtcagGGCgctctggtacttgaagg
145_R	145	R	ccttcaagtaccagagcctgXXXaccaagaa	31	61.4	65.7	3	20	0.55	ttcttggtGGCcaggctctggtacttgaagg
146_R	146	R	gtaccagagcctgctgXCCaagaacaa	27	61.1	62.8	2	16	0.56	ttgttcttGGCcagcaggctctggtac
147_R	147	R	ccagagcctgctgaccXXXaacaagg	26	60.6	65.8	3	16	0.65	ccttgttGGCggtcagcaggctctgg
148_R	148	R	gagcctgctgaccaagXXCaaggcc	25	62.4	65.9	2	16	0.68	ggccttGGCcttggtcagcaggctc
149_R	149	R	ctgctgaccaagaacXXXgccagagtgatcat	32	62.9	67	2	15	0.56	atgatcactctggcGGCgttcttggtcagcag
150_R	150	R	ctgaccaagaacaagGXCagagtgatcattct	32	61.7	63.1	2	15	0.47	agaatgatcactctGCCcttgttcttggtcag
151_R	151	R	gaccaagaacaaggccXXXgtgatcattctg	31	61.4	65.7	2	16	0.55	cagaatgatcacGGCggccttgttcttggtc
152_R	152	R	gaccaagaacaaggccagaGXXatcattctg	31	61.5	64.4	2	19	0.52	cagaatgatGGCtctggccttgttcttggtc
153_R	153	R	ccaagaacaaggccagagtgXXCattctg	29	61.3	64.3	3	20	0.55	cagaatGGCcactctggccttgttcttgg
154_R	154	R	caaggccagagtgatcXXTctgatggtctg	30	62.9	65.7	2	16	0.57	cagaccatcagAGCgatcactctggccttg
155_R	155	R	caaggccagagtgatcattXXXatggtctggatcgtg	37	65.6	68.9	2	19	0.54	cacgatccagaccatGGCaatgatcactctggccttg
156_R	156	R	cagagtgatcattctgXXXgtctggatcgtgtcc	34	64.4	68	2	16	0.56	ggacacgatccagacGGCcagaatgatcactctg
157_R	157	R	gtgatcattctgatgGXCtggatcgtgtccgg	32	65.7	67	2	15	0.56	ccggacacgatccaGGCcatcagaatgatcac
158_R	158	R	gatcattctgatggtcXXXatcgtgtccgg	30	61.3	65.7	2	16	0.57	ccggacacgatGGCgaccatcagaatgatc
159_R	159	R	cattctgatggtctggXXCgtgtccggcct	30	65.8	68.5	2	16	0.63	aggccggacacGGCccagaccatcagaatg
160_R	160	R	ctgatggtctggatcGXXtccggcctg	27	64.2	67.3	2	15	0.67	caggccggaGGCgatccagaccatcag
161_R	161	R	gatggtctggatcgtgXCCggcctgacca	29	67.2	68.6	2	16	0.66	tggtcaggccGGCcacgatccagaccatc
162_R	162	R	gtctggatcgtgtccGXCctgaccagctt	29	65.8	67.2	2	15	0.62	aagctggtcagGGCggacacgatccagac
163_R	163	R	ctggatcgtgtccggcXXXaccagcttcc	29	65.8	70	2	16	0.69	ggaagctggtGGCgccggacacgatccag
164_R	164	R	gatcgtgtccggcctgXCCagcttcctg	28	67.3	68.7	2	16	0.68	caggaagctGGCcaggccggacacgatc
165_R	165	R	gtgtccggcctgaccXXCttcctgc	25	64.2	67.5	2	15	0.72	gcaggaaGGCggtcaggccggacac
166_R	166	R	gtccggcctgaccagcXXCctgcctat	27	65.9	68.8	2	16	0.7	ataggcagGGCgctggtcaggccggac
167_R	167	R	gtccggcctgaccagcttcXXXcctat	27	62.5	67.3	2	19	0.67	ataggGGCgaagctggtcaggccggac
168_R	168	R	cctgaccagcttcctgXCTatccaga	26	61	62.7	3	16	0.58	tctggatAGCcaggaagctggtcagg
169_R	169	R	gaccagcttcctgcctXXCcagatgca	27	62.6	65.8	2	16	0.63	tgcatctgGGCaggcaggaagctggtc
170_R	170	R	cagcttcctgcctatcXXXatgcactggtacag	33	64.4	68.1	2	16	0.58	ctgtaccagtgcatGGCgataggcaggaagctg
171_R	171	R	cttcctgcctatccagXXXcactggtacag	30	62.8	67.1	2	16	0.6	ctgtaccagtgGGCctggataggcaggaag
172_R	172	R	cctgcctatccagatgXXCtggtacag	27	61	64.3	3	16	0.59	ctgtaccaGGCcatctggataggcagg
173_R	173	R	cctgcctatccagatgcacXXXtacagag	29	61.1	65.7	3	19	0.59	ctctgtaGGCgtgcatctggataggcagg
174_R	174	R	ctatccagatgcactggXXCagagccaca	29	62.8	65.7	2	17	0.59	tgtggctctGGCccagtgcatctggatag
175_R	175	R	cagatgcactggtacXXXgccacacaccaaga	32	64.3	68.2	2	15	0.59	tcttggtgtgtggcGGCgtaccagtgcatctg
176_R	176	R	gatgcactggtacagaGXCacacaccaaga	30	62.9	64.4	2	16	0.53	tcttggtgtgtGCCtctgtaccagtgcatc
177_R	177	R	cactggtacagagccXCXcaccaagagg	28	64.3	67.2	2	15	0.64	cctcttggtgGGCggctctgtaccagtg
178_R	178	R	ctggtacagagccacaXXCcaagagg	26	60.8	64.3	2	16	0.62	cctcttgGGCtgtggctctgtaccag
179_R	179	R	gtacagagccacacacXXXgaggcc	25	60.4	65.9	2	16	0.68	ggcctcGGCgtgtgtggctctgtac
180_R	180	R	cagagccacacaccaaGXXgccatcaactgcta	33	65.7	68.1	2	16	0.58	tagcagttgatggcGGCttggtgtgtggctctg
181_R	181	R	gagccacacaccaagagGXCatcaactgctac	32	65.7	67	2	17	0.56	gtagcagttgatGCCctcttggtgtgtggctc
182_R	182	R	cacacaccaagaggccXXCaactgctac	28	62.7	65.8	2	16	0.61	gtagcagttGGCggcctcttggtgtgtg
183_R	183	R	caccaagaggccatcXXCtgctacgcc	27	64.2	67.3	2	15	0.67	ggcgtagcaGGCgatggcctcttggtg
184_R	184	R	caagaggccatcaacXXCtacgccaacgaaac	32	64.4	67	2	15	0.56	gtttcgttggcgtaGGCgttgatggcctcttg
185_R	185	R	gaggccatcaactgcXXCgccaacgaaac	29	64.3	67.2	2	15	0.62	gtttcgttggcGGCgcagttgatggcctc
186_R	186	R	gaggccatcaactgctacGXCaacgaaac	29	62.9	64.3	2	18	0.55	gtttcgttGCCgtagcagttgatggcctc
187_R	187	R	catcaactgctacgccXXCgaaacctgct	29	62.8	65.7	2	16	0.59	agcaggtttcGGCggcgtagcagttgatg
188_R	188	R	caactgctacgccaacGXXacctgctgc	28	64.3	67.2	2	16	0.64	gcagcaggtGGCgttggcgtagcagttg
189_R	189	R	ctgctacgccaacgaaXCCtgctgcg	26	64.2	65.8	2	16	0.65	cgcagcaGGCttcgttggcgtagcag
190_R	190	R	ctacgccaacgaaaccXXCtgcgacttcttca	32	64.4	67	2	16	0.56	tgaagaagtcgcaGGCggtttcgttggcgtag
191_R	191	R	ctacgccaacgaaacctgcXXCgacttcttca	32	64.4	67	2	19	0.56	tgaagaagtcGGCgcaggtttcgttggcgtag
192_R	192	R	ccaacgaaacctgctgcGXCttcttca	27	61.1	62.8	3	17	0.56	tgaagaaGGCgcagcaggtttcgttgg
193_R	193	R	gaaacctgctgcgacXXCttcacaaacc	28	61.1	64.3	2	15	0.57	ggtttgtgaaGGCgtcgcagcaggtttc
194_R	194	R	gaaacctgctgcgacttcXXCacaaacc	28	61.1	64.3	2	18	0.57	ggtttgtGGCgaagtcgcagcaggtttc
195_R	195	R	ctgctgcgacttcttcXCXaaccaggccta	30	64.3	67.1	2	16	0.6	taggcctggttGGCgaagaagtcgcagcag
196_R	196	R	ctgcgacttcttcacaXXCcaggcctacgctatc	34	67	69.2	2	16	0.59	gatagcgtaggcctgGGCtgtgaagaagtcgcag
197_R	197	R	gacttcttcacaaacXXXgcctacgctatcgc	32	62.9	67	2	15	0.56	gcgatagcgtaggcGGCgtttgtgaagaagtc
198_R	198	R	cttcttcacaaaccagGXCtacgctatcgc	30	62.9	64.4	2	16	0.53	gcgatagcgtaGCCctggtttgtgaagaag
199_R	199	R	cttcacaaaccaggccXXCgctatcgccag	30	65.8	68.5	2	16	0.63	ctggcgatagcGGCggcctggtttgtgaag
200_R	200	R	cacaaaccaggcctacGXXatcgccagc	28	64.3	67.2	2	16	0.64	gctggcgatGCCgtaggcctggtttgtg
201_R	201	R	caaaccaggcctacgctXXCgccagcagcat	31	67.2	69.7	2	17	0.65	atgctgctggcGGCagcgtaggcctggtttg
202_R	202	R	caggcctacgctatcGXCagcagcat	26	62.6	64.3	2	15	0.62	atgctgctGCCgatagcgtaggcctg
203_R	203	R	caggcctacgctatcgccXXCagcatc	27	64.2	67.3	2	18	0.67	gatgctGGCggcgatagcgtaggcctg
204_R	204	R	ctacgctatcgccagcXXCatcgtgtc	27	62.6	65.8	2	16	0.63	gacacgatGGCgctggcgatagcgtag
205_R	205	R	gctatcgccagcagcXXCgtgtccttct	28	64.3	67.2	3	15	0.64	agaaggacacGGCgctgctggcgatagc
206_R	206	R	ctatcgccagcagcatcGXXtccttctacgt	31	64.3	67	2	17	0.58	acgtagaaggaGGCgatgctgctggcgatag
207_R	207	R	ctatcgccagcagcatcgtgXCCttctacgt	31	65.7	67	2	20	0.58	acgtagaaGGCcacgatgctgctggcgatag
208_R	208	R	cagcagcatcgtgtccXXCtacgtgccc	28	65.8	68.7	2	16	0.68	gggcacgtaGGCggacacgatgctgctg
209_R	209	R	cagcatcgtgtccttcXXCgtgcccct	27	64.2	67.3	2	16	0.67	aggggcacGGCgaaggacacgatgctg
210_R	210	R	catcgtgtccttctacGXXcccctcgtgat	30	64.3	67.1	2	16	0.6	atcacgaggggGGCgtagaaggacacgatg
211_R	211	R	gtgtccttctacgtgXCCctcgtgat	26	61	62.7	2	15	0.58	atcacgagGGCcacgtagaaggacac
212_R	212	R	gtccttctacgtgcccXXCgtgatcat	27	61	64.3	2	16	0.59	atgatcacGGCgggcacgtagaaggac
213_R	213	R	cttctacgtgcccctcGXXatcatggt	27	61	64.3	2	16	0.59	accatgatGGCgaggggcacgtagaag
214_R	214	R	ctacgtgcccctcgtgXXCatggtgt	26	62.5	65.8	2	16	0.65	acaccatGGCcacgaggggcacgtag
215_R	215	R	gtgcccctcgtgatcXXXgtgttcgtgtaca	31	64.3	68.3	2	15	0.61	tgtacacgaacacGGCgatcacgaggggcac
216_R	216	R	gtgcccctcgtgatcatgGXXttcgtgtaca	31	64.3	67	2	18	0.58	tgtacacgaaGGCcatgatcacgaggggcac
217_R	217	R	ctcgtgatcatggtgXXCgtgtacagcc	28	62.7	65.8	2	15	0.61	ggctgtacacGGCcaccatgatcacgag
218_R	218	R	cgtgatcatggtgttcGXXtacagccg	27	61	64.3	3	16	0.59	cggctgtaGGCgaacaccatgatcacg
219_R	219	R	gatcatggtgttcgtgXXCagccgggtgtt	30	64.3	67.1	2	16	0.6	aacacccggctGGCcacgaacaccatgatc
220_R	220	R	catggtgttcgtgtacXXCcgggtgtt	27	61	64.3	2	16	0.59	aacacccgGGCgtacacgaacaccatg
221_R	221	R	gtgttcgtgtacagcXXXgtgttccaagaagcc	33	64.4	68.1	2	15	0.58	ggcttcttggaacacGGCgctgtacacgaacac
222_R	222	R	gttcgtgtacagccggGXXttccaagaag	29	62.8	65.7	2	16	0.59	cttcttggaaGGCccggctgtacacgaac
223_R	223	R	gtgtacagccgggtgXXCcaagaagccaa	29	64.3	67.2	2	15	0.62	ttggcttcttgGGCcacccggctgtacac
224_R	224	R	gtacagccgggtgttcXXXgaagccaa	27	60.8	65.8	2	16	0.63	ttggcttcGGCgaacacccggctgtac
225_R	225	R	cagccgggtgttccaaGXXgccaagcg	27	65.9	68.8	2	16	0.7	cgcttggcGGCttggaacacccggctg
226_R	226	R	cagccgggtgttccaagaaGXCaagcggca	30	67.2	68.5	2	19	0.63	tgccgcttGCCttcttggaacacccggctg
227_R	227	R	gtgttccaagaagccXXXcggcagctg	27	62.5	67.3	2	15	0.67	cagctgccgGGCggcttcttggaacac
228_R	228	R	gttccaagaagccaagXXXcagctgcag	28	61	65.8	2	16	0.61	ctgcagctgGGCcttggcttcttggaac
229_R	229	R	ccaagaagccaagcggXXXctgcaga	26	60.6	65.8	3	16	0.65	tctgcagGGCccgcttggcttcttgg
230_R	230	R	gaagccaagcggcagXXXcagaagatc	27	60.8	65.8	2	15	0.63	gatcttctgGGCctgccgcttggcttc
231_R	231	R	gaagccaagcggcagctgXXXaagatc	27	60.8	65.8	2	18	0.63	gatcttGGCcagctgccgcttggcttc
232_R	232	R	caagcggcagctgcagXXXatcgacaa	27	60.8	65.8	2	16	0.63	ttgtcgatGGCctgcagctgccgcttg
233_R	233	R	caagcggcagctgcagaagXXCgacaagagc	31	67.2	69.7	2	19	0.65	gctcttgtcGGCcttctgcagctgccgcttg
234_R	234	R	cagctgcagaagatcGXCaagagcga	26	61	62.7	2	15	0.58	tcgctcttGGCgatcttctgcagctg
235_R	235	R	ctgcagaagatcgacXXXagcgagggcag	29	64.3	68.6	2	15	0.66	ctgccctcgctGGCgtcgatcttctgcag
236_R	236	R	cagaagatcgacaagXXCgagggcagattcca	32	64.4	67	2	15	0.56	tggaatctgccctcGGCcttgtcgatcttctg
237_R	237	R	gaagatcgacaagagcGXXggcagattcca	30	62.9	65.7	2	16	0.57	tggaatctgccGGCgctcttgtcgatcttc
238_R	238	R	gatcgacaagagcgagGXCagattccacg	29	64.3	65.7	2	16	0.59	cgtggaatctGGCctcgctcttgtcgatc
239_R	239	R	gacaagagcgagggcXXXttccacgt	26	60.6	65.8	2	15	0.65	acgtggaaGGCgccctcgctcttgtc
240_R	240	R	caagagcgagggcagaXXCcacgtgca	27	64.2	67.3	2	16	0.67	tgcacgtgGGCtctgccctcgctcttg
241_R	241	R	gagcgagggcagattcXXCgtgcag	25	62.4	65.9	2	16	0.68	ctgcacGGCgaatctgccctcgctc
242_R	242	R	gagggcagattccacGXXcagaacctgag	29	64.3	67.2	2	15	0.62	ctcaggttctgGGCgtggaatctgccctc
243_R	243	R	gagggcagattccacgtgXXXaacctgag	29	62.7	67.2	2	18	0.62	ctcaggttGGCcacgtggaatctgccctc
244_R	244	R	cagattccacgtgcagXXCctgagccag	28	64.3	67.2	2	16	0.64	ctggctcagGGCctgcacgtggaatctg
245_R	245	R	gattccacgtgcagaacXXXagccaggt	28	61	65.8	2	17	0.61	acctggctGGCgttctgcacgtggaatc
246_R	246	R	cacgtgcagaacctgXXCcaggtggaaca	29	64.3	67.2	2	15	0.62	tgttccacctgGGCcaggttctgcacgtg
247_R	247	R	gtgcagaacctgagcXXXgtggaacag	27	60.8	65.8	2	15	0.63	ctgttccacGGCgctcaggttctgcac
248_R	248	R	cagaacctgagccagGXXgaacagga	26	60.8	64.3	2	15	0.62	tcctgttcGGCctggctcaggttctg
249_R	249	R	gaacctgagccaggtgGXXcaggatgg	27	64.2	67.3	2	16	0.67	ccatcctgGGCcacctggctcaggttc
250_R	250	R	cctgagccaggtggaaXXXgatggc	25	60.4	65.9	3	16	0.68	gccatcGGCttccacctggctcagg
251_R	251	R	gagccaggtggaacagGXTggcagaac	27	64.3	65.8	2	16	0.63	gttctgccAGCctgttccacctggctc
252_R	252	R	caggtggaacaggatGXCagaacaggacac	30	64.3	65.7	2	15	0.57	gtgtcctgttctGGCatcctgttccacctg
253_R	253	R	gtggaacaggatggcXXXacaggacac	27	60.8	65.8	2	15	0.63	gtgtcctgtGGCgccatcctgttccac
254_R	254	R	gaacaggatggcagaXCXggacacggcct	29	65.8	68.6	2	15	0.66	aggccgtgtccGGCtctgccatcctgttc
255_R	255	R	caggatggcagaacaGXXcacggcctg	27	64.2	67.3	2	15	0.67	caggccgtgGGCtgttctgccatcctg
256_R	256	R	gatggcagaacaggaXXCggcctgcgga	28	65.8	68.7	2	15	0.68	tccgcaggccGGCtcctgttctgccatc
257_R	257	R	gatggcagaacaggacacGXCctgcggaga	30	67.2	68.5	2	18	0.63	tctccgcagGGCgtgtcctgttctgccatc
258_R	258	R	cagaacaggacacggcXXXcggagaagc	28	64.2	68.7	2	16	0.68	gcttctccgGGCgccgtgtcctgttctg
259_R	259	R	gaacaggacacggcctgXXXagaagc	26	60.6	65.8	2	17	0.65	gcttctGGCcaggccgtgtcctgttc
260_R	260	R	ggacacggcctgcggXXXagcagca	25	64.2	69.2	3	15	0.76	tgctgctGGCccgcaggccgtgtcc
261_R	261	R	cacggcctgcggagaXXCagcaagtt	26	62.5	65.8	2	15	0.65	aacttgctGGCtctccgcaggccgtg
262_R	262	R	cacggcctgcggagaagcXXCaagttc	27	64.2	67.3	2	18	0.67	gaacttGGCgcttctccgcaggccgtg
263_R	263	R	cctgcggagaagcagcXXXttctgc	25	60.4	65.9	3	16	0.68	gcagaaGGCgctgcttctccgcagg
264_R	264	R	ctgcggagaagcagcaagXXCtgcctga	28	64.3	67.2	2	18	0.64	tcaggcaGGCcttgctgcttctccgcag
265_R	265	R	gagaagcagcaagttcXXCctgaaagagcacaa	33	63	65.6	2	16	0.52	ttgtgctctttcagGGCgaacttgctgcttctc
266_R	266	R	ggagaagcagcaagttctgcXXXaaagagca	31	61.4	65.7	3	20	0.55	tgctctttGGCgcagaacttgctgcttctcc
267_R	267	R	cagcaagttctgcctgXXXgagcacaag	28	61	65.8	2	16	0.61	cttgtgctcGGCcaggcagaacttgctg
268_R	268	R	caagttctgcctgaaaGXXcacaaggccctgaaa	34	64.4	66.8	2	16	0.53	tttcagggccttgtgGGCtttcaggcagaacttg
269_R	269	R	gttctgcctgaaagagXXCaaggccctgaaa	31	62.9	65.7	2	16	0.55	tttcagggccttGGCctctttcaggcagaac
270_R	270	R	ctgcctgaaagagcacXXXgccctgaaa	28	61	65.8	2	16	0.61	tttcagggcGGCgtgctctttcaggcag
271_R	271	R	ctgaaagagcacaagGXCctgaaaaccct	29	61.4	62.9	2	15	0.52	agggttttcagGCCcttgtgctctttcag
272_R	272	R	cctgaaagagcacaaggccXXXaaaaccc	29	61.1	65.7	3	19	0.59	gggttttGGCggccttgtgctctttcagg
273_R	273	R	gagcacaaggccctgXXXaccctggg	26	64.2	69	2	15	0.73	cccagggtGGCcagggccttgtgctc
274_R	274	R	cacaaggccctgaaaXCCctgggcatcatcatg	33	67	68.1	2	15	0.58	catgatgatgcccagGGCtttcagggccttgtg
275_R	275	R	caaggccctgaaaaccXXXggcatcatcatgg	32	64.3	68.2	2	16	0.59	ccatgatgatgccGGCggttttcagggccttg
276_R	276	R	caaggccctgaaaaccctgGXCatcatcatg	31	64.4	65.7	2	19	0.55	catgatgatGGCcagggttttcagggccttg
277_R	277	R	ctgaaaaccctgggcXXCatcatgggc	27	62.6	65.8	2	15	0.63	gcccatgatGGCgcccagggttttcag
278_R	278	R	gaaaaccctgggcatcXXCatgggcac	27	62.6	65.8	2	16	0.63	gtgcccatGGCgatgcccagggttttc
279_R	279	R	gaaaaccctgggcatcatcXXXggcacc	28	62.6	67.2	2	19	0.64	ggtgccGGCgatgatgcccagggttttc
280_R	280	R	ctgggcatcatcatgGXCaccttcactct	29	62.9	64.3	2	15	0.55	agagtgaaggtGGCcatgatgatgcccag
281_R	281	R	ctgggcatcatcatgggcXCCttcactct	29	64.3	65.7	2	18	0.59	agagtgaaGGCgcccatgatgatgcccag
282_R	282	R	catcatcatgggcaccXXCactctgtgct	29	62.8	65.7	2	16	0.59	agcacagagtGGCggtgcccatgatgatg
283_R	283	R	catcatgggcaccttcXCTctgtgctggct	30	65.7	67.1	2	16	0.6	agccagcacagAGCgaaggtgcccatgatg
284_R	284	R	catgggcaccttcactXXXtgctggc	26	60.6	65.8	2	16	0.65	gccagcaGGCagtgaaggtgcccatg
285_R	285	R	catgggcaccttcactctgXXCtggctg	28	64.3	67.2	2	19	0.64	cagccaGGCcagagtgaaggtgcccatg
286_R	286	R	caccttcactctgtgcXXXctgccct	26	60.6	65.8	2	16	0.65	agggcagGGCgcacagagtgaaggtg
287_R	287	R	ccttcactctgtgctggXXXcccttc	26	60.6	65.8	3	17	0.65	gaagggGGCccagcacagagtgaagg
288_R	288	R	cactctgtgctggctgXCCttcttca	26	61	62.7	2	16	0.58	tgaagaaGGCcagccagcacagagtg
289_R	289	R	ctgtgctggctgcccXXCttcatcg	25	62.4	65.9	2	15	0.68	cgatgaaGGCgggcagccagcacag
290_R	290	R	gtgctggctgcccttcXXCatcgtgaa	27	62.6	65.8	2	16	0.63	ttcacgatGGCgaagggcagccagcac
291_R	291	R	ctggctgcccttcttcXXCgtgaac	25	60.6	64.2	2	16	0.64	gttcacGGCgaagaagggcagccag
292_R	292	R	ctgcccttcttcatcGXXaacatcgtgcacgt	32	64.4	67	2	15	0.56	acgtgcacgatgttGGCgatgaagaagggcag
293_R	293	R	ctgcccttcttcatcgtgXXCatcgtgca	29	62.8	65.7	2	18	0.59	tgcacgatGGCcacgatgaagaagggcag
294_R	294	R	ccttcttcatcgtgaacXXCgtgcacgt	28	61.1	64.3	3	17	0.57	acgtgcacGGCgttcacgatgaagaagg
295_R	295	R	cttcatcgtgaacatcGXXcacgtgatccagga	33	64.4	66.9	2	16	0.55	tcctggatcacgtgGGCgatgttcacgatgaag
296_R	296	R	catcgtgaacatcgtgXXCgtgatccagga	30	62.9	65.7	2	16	0.57	tcctggatcacGGCcacgatgttcacgatg
297_R	297	R	cgtgaacatcgtgcacGXXatccagga	27	61	64.3	3	16	0.59	tcctggatGGCgtgcacgatgttcacg
298_R	298	R	gaacatcgtgcacgtgXXCcaggacaa	27	61	64.3	2	16	0.59	ttgtcctgGGCcacgtgcacgatgttc
299_R	299	R	catcgtgcacgtgatcXXXgacaacctgatccg	33	65.7	69.4	2	16	0.61	cggatcaggttgtcGGCgatcacgtgcacgatg
300_R	300	R	gtgcacgtgatccagGXCaacctgatccg	29	65.8	67.2	2	15	0.62	cggatcaggttGGCctggatcacgtgcac
301_R	301	R	cacgtgatccaggacXXCctgatccg	26	62.5	65.8	2	15	0.65	cggatcagGGCgtcctggatcacgtg
302_R	302	R	gcacgtgatccaggacaacXXXatccg	27	60.8	65.8	3	19	0.63	cggatGGCgttgtcctggatcacgtgc
303_R	303	R	gatccaggacaacctgXXCcggaaagaggt	30	64.3	67.1	2	16	0.6	acctctttccgGGCcaggttgtcctggatc
304_R	304	R	gatccaggacaacctgatcXXXaaagaggtg	31	61.4	65.7	2	19	0.55	cacctctttGGCgatcaggttgtcctggatc
305_R	305	R	gacaacctgatccggXXXgaggtgtacat	29	61.1	65.7	2	15	0.59	atgtacacctcGGCccggatcaggttgtc
306_R	306	R	ggacaacctgatccggaaaGXXgtgtac	28	61.1	64.3	3	19	0.57	gtacacGGCtttccggatcaggttgtcc
307_R	307	R	cctgatccggaaagagGXXtacatcctg	28	61.1	64.3	3	16	0.57	caggatgtaGGCctctttccggatcagg
308_R	308	R	gatccggaaagaggtgXXCatcctgctgaa	30	62.9	65.7	2	16	0.57	ttcagcaggatGGCcacctctttccggatc
309_R	309	R	gatccggaaagaggtgtacXXCctgctgaa	30	62.9	65.7	2	19	0.57	ttcagcagGGCgtacacctctttccggatc
310_R	310	R	ggaaagaggtgtacatcXXXctgaactggatc	32	61.5	65.7	3	17	0.53	gatccagttcagGGCgatgtacacctctttcc
311_R	311	R	gaggtgtacatcctgXXXaactggatcgg	29	61.1	65.7	2	15	0.59	ccgatccagttGGCcaggatgtacacctc
312_R	312	R	gtgtacatcctgctgXXCtggatcggc	27	62.6	65.8	2	15	0.63	gccgatccaGGCcagcaggatgtacac
313_R	313	R	gtacatcctgctgaacXXXatcggctacgtgaac	34	64.4	68	2	16	0.56	gttcacgtagccgatGGCgttcagcaggatgtac
314_R	314	R	catcctgctgaactggXXCggctacgt	27	62.6	65.8	2	16	0.63	acgtagccGGCccagttcagcaggatg
315_R	315	R	ctgctgaactggatcGXCtacgtgaacag	29	62.9	64.3	2	15	0.55	ctgttcacgtaGGCgatccagttcagcag
316_R	316	R	ctgaactggatcggcXXCgtgaacagcg	28	64.3	67.2	2	15	0.64	cgctgttcacGGCgccgatccagttcag
317_R	317	R	gaactggatcggctacGXXaacagcgg	27	62.6	65.8	2	16	0.63	ccgctgttGGCgtagccgatccagttc
318_R	318	R	ctggatcggctacgtgXXCagcggcttcaa	30	65.8	68.5	2	16	0.63	ttgaagccgctGGCcacgtagccgatccag
319_R	319	R	gatcggctacgtgaacXXCggcttcaa	27	61	64.3	2	16	0.59	ttgaagccGGCgttcacgtagccgatc
320_R	320	R	gatcggctacgtgaacagcGXCttcaac	28	62.8	64.3	2	19	0.57	gttgaaGGCgctgttcacgtagccgatc
321_R	321	R	ctacgtgaacagcggcXXCaaccctct	27	62.6	65.8	2	16	0.63	agagggttGGCgccgctgttcacgtag
322_R	322	R	gtgaacagcggcttcXXCcctctga	25	60.6	64.2	2	15	0.64	tcagaggGGCgaagccgctgttcac
323_R	323	R	cgtgaacagcggcttcaacXCTctgat	27	61.1	62.8	3	19	0.56	atcagAGCgttgaagccgctgttcacg
324_R	324	R	cagcggcttcaaccctXXXatctactgcaga	31	62.9	67	2	16	0.58	tctgcagtagatGGCagggttgaagccgctg
325_R	325	R	cagcggcttcaaccctctgXXCtactgcagaa	32	65.7	68.2	2	19	0.59	ttctgcagtaGGCcagagggttgaagccgctg
326_R	326	R	cttcaaccctctgatcXXCtgcagaagc	28	61.1	64.3	2	16	0.57	gcttctgcaGGCgatcagagggttgaag
327_R	327	R	caaccctctgatctacXXCagaagccccgactt	33	65.7	68.1	2	16	0.58	aagtcggggcttctGGCgtagatcagagggttg
328_R	328	R	cctctgatctactgcXXXagccccgacttc	30	64.3	68.5	3	15	0.63	gaagtcggggctGGCgcagtagatcagagg
329_R	329	R	ctgatctactgcagaXXCcccgacttcc	28	62.7	65.8	2	15	0.61	ggaagtcgggGGCtctgcagtagatcag
330_R	330	R	gatctactgcagaagcXCCgacttccggatcg	32	67	68.2	2	16	0.59	cgatccggaagtcGGCgcttctgcagtagatc
331_R	331	R	ctactgcagaagccccGXCttccggatcg	29	67.2	68.6	2	16	0.66	cgatccggaaGGCggggcttctgcagtag
332_R	332	R	ctgcagaagccccgacXXCcggatcgcc	28	69	71.6	2	16	0.75	ggcgatccgGGCgtcggggcttctgcag
333_R	333	R	cagaagccccgacttcXXXatcgcc	25	60.4	65.9	2	16	0.68	ggcgatGGCgaagtcggggcttctg
334_R	334	R	gaagccccgacttccggXXCgccttccaa	29	67.3	70	2	17	0.69	ttggaaggcGGCccggaagtcggggcttc
335_R	335	R	gaagccccgacttccggatcGXCttccaaga	31	67.1	68.3	2	20	0.61	tcttggaaGCCgatccggaagtcggggcttc
336_R	336	R	gacttccggatcgccXXCcaagagct	26	62.5	65.8	2	15	0.65	agctcttgGGCggcgatccggaagtc
337_R	337	R	cttccggatcgccttcXXXgagctgctg	28	64.2	68.7	2	16	0.68	cagcagctcGGCgaaggcgatccggaag
338_R	338	R	cttccggatcgccttccaaGXXctgctgt	29	64.3	67.2	2	19	0.62	acagcagGGCttggaaggcgatccggaag
339_R	339	R	gatcgccttccaagagXXXctgtgcctgaga	31	64.3	68.3	2	16	0.61	tctcaggcacagGGCctcttggaaggcgatc
340_R	340	R	gatcgccttccaagagctgXXXtgcctgaga	31	64.3	68.3	2	19	0.61	tctcaggcaGGCcagctcttggaaggcgatc
341_R	341	R	cttccaagagctgctgXXCctgagaag	27	61	64.3	2	16	0.59	cttctcagGGCcagcagctcttggaag
342_R	342	R	ccaagagctgctgtgcXXXagaagaagc	28	61	65.8	3	16	0.61	gcttcttctGGCgcacagcagctcttgg
343_R	343	R	gagctgctgtgcctgXXXagaagcag	26	60.6	65.8	2	15	0.65	ctgcttctGGCcaggcacagcagctc
344_R	344	R	ctgctgtgcctgagaXXXagcagcctgaa	29	62.7	67.2	2	15	0.62	ttcaggctgctGGCtctcaggcacagcag
345_R	345	R	ctgtgcctgagaagaXXCagcctgaaggcctac	33	67	69.4	2	15	0.61	gtaggccttcaggctGGCtcttctcaggcacag
346_R	346	R	gtgcctgagaagaagcXXCctgaaggcctacg	32	67.1	69.5	2	16	0.63	cgtaggccttcagGGCgcttcttctcaggcac
347_R	347	R	ctgagaagaagcagcXXXaaggcctacg	28	61	65.8	2	15	0.61	cgtaggccttGGCgctgcttcttctcag
348_R	348	R	gagaagaagcagcctgXXXgcctacggcaa	30	64.3	68.5	2	16	0.63	ttgccgtaggcGGCcaggctgcttcttctc
349_R	349	R	gaagaagcagcctgaagGXCtacggcaac	29	64.3	65.7	2	17	0.59	gttgccgtaGCCcttcaggctgcttcttc
350_R	350	R	gaagcagcctgaaggccXXCggcaacggcta	31	68.6	71	2	17	0.68	tagccgttgccGGCggccttcaggctgcttc
351_R	351	R	cagcctgaaggcctacGXCaacggcta	27	64.3	65.8	2	16	0.63	tagccgttGGCgtaggccttcaggctg
352_R	352	R	ctgaaggcctacggcXXCggctacagca	28	65.8	68.7	2	15	0.68	tgctgtagccGGCgccgtaggccttcag
353_R	353	R	gaaggcctacggcaacGXCtacagcag	27	64.3	65.8	2	16	0.63	ctgctgtaGGCgttgccgtaggccttc
354_R	354	R	gaaggcctacggcaacggcXXCagcagca	29	67.3	70	2	19	0.69	tgctgctGGCgccgttgccgtaggccttc
355_R	355	R	ctacggcaacggctacXXCagcaatggcaata	32	64.4	67	2	16	0.56	tattgccattgctGGCgtagccgttgccgtag
356_R	356	R	ctacggcaacggctacagcXXCaatggcaata	32	64.4	67	2	19	0.56	tattgccattGGCgctgtagccgttgccgtag
357_R	357	R	caacggctacagcagcXXTggcaataccg	29	64.3	67.2	2	16	0.62	cggtattgccAGCgctgctgtagccgttg
358_R	358	R	caacggctacagcagcaatGXCaataccgg	30	64.3	65.7	2	19	0.57	ccggtattGGCattgctgctgtagccgttg
359_R	359	R	ctacagcagcaatggcXXTaccggcga	27	62.6	65.8	2	16	0.63	tcgccggtAGCgccattgctgctgtag
360_R	360	R	cagcagcaatggcaatXCCggcgagcagag	30	67.2	68.5	2	16	0.63	ctctgctcgccGGCattgccattgctgctg
361_R	361	R	cagcaatggcaataccGXCgagcagagcgg	30	67.2	68.5	2	16	0.63	ccgctctgctcGGCggtattgccattgctg
362_R	362	R	caatggcaataccggcGXXcagagcggcta	30	65.8	68.5	2	16	0.63	tagccgctctgGGCgccggtattgccattg
363_R	363	R	caatggcaataccggcgagXXXagcggctac	31	65.8	69.7	2	19	0.65	gtagccgctGGCctcgccggtattgccattg
364_R	364	R	caataccggcgagcagXXCggctaccac	28	65.8	68.7	2	16	0.68	gtggtagccGGCctgctcgccggtattg
365_R	365	R	caataccggcgagcagagcGXCtaccacgt	30	67.2	68.5	2	19	0.63	acgtggtaGGCgctctgctcgccggtattg
366_R	366	R	caataccggcgagcagagcggcXXCcacgt	30	68.7	71.2	2	22	0.7	acgtgGGCgccgctctgctcgccggtattg
367_R	367	R	gagcagagcggctacXXCgtggaac	25	62.4	65.9	2	15	0.68	gttccacGGCgtagccgctctgctc
368_R	368	R	gcagagcggctaccacGXXgaaca	24	60.4	64.2	3	16	0.67	tgttcGGCgtggtagccgctctgc
369_R	369	R	gagcggctaccacgtgGXXcaag	23	60.2	64.2	2	16	0.7	cttgGGCcacgtggtagccgctc
370_R	370	R	gagcggctaccacgtggaaXXXgagaa	27	60.8	65.8	2	19	0.63	ttctcGGCttccacgtggtagccgctc
371_R	371	R	gctaccacgtggaacaaGXXaaagaaaacaaac	33	60.4	63.2	3	17	0.45	gtttgttttctttGGCttgttccacgtggtagc
372_R	372	R	cacgtggaacaagagXXXgaaaacaaactgct	32	60.1	64.4	2	15	0.5	agcagtttgttttcGGCctcttgttccacgtg
373_R	373	R	gtggaacaagagaaaGXXaacaaactgctgtgc	33	61.7	64.4	2	15	0.48	gcacagcagtttgttGGCtttctcttgttccac
374_R	374	R	gaacaagagaaagaaXXCaaactgctgtgcgag	33	61.7	64.4	2	15	0.48	ctcgcacagcagtttGGCttctttctcttgttc
375_R	375	R	caagagaaagaaaacXXXctgctgtgcgagg	31	61.4	65.7	2	15	0.55	cctcgcacagcagGGCgttttctttctcttg
376_R	376	R	gagaaagaaaacaaaXXXctgtgcgaggacct	32	60.1	64.4	2	15	0.5	aggtcctcgcacagGGCtttgttttctttctc
377_R	377	R	gagaaagaaaacaaactgXXXtgcgaggacct	32	60.1	64.4	2	18	0.5	aggtcctcgcaGGCcagtttgttttctttctc
378_R	378	R	gaaaacaaactgctgXXCgaggacctgcctgg	32	65.7	68.2	2	15	0.59	ccaggcaggtcctcGGCcagcagtttgttttc
379_R	379	R	gaaaacaaactgctgtgcGXXgacctgcctgg	32	65.7	68.2	2	18	0.59	ccaggcaggtcGGCgcacagcagtttgttttc
380_R	380	R	caaactgctgtgcgagGXCctgcctggcac	30	68.6	69.8	2	16	0.67	gtgccaggcagGGCctcgcacagcagtttg
381_R	381	R	ctgctgtgcgaggacXXXcctggcacc	27	65.9	70.4	2	15	0.74	ggtgccaggGGCgtcctcgcacagcag
382_R	382	R	ctgtgcgaggacctgXCTggcaccga	26	65.9	67.4	2	15	0.69	tcggtgccAGCcaggtcctcgcacag
383_R	383	R	gtgcgaggacctgcctGXCaccgagga	27	67.4	68.8	2	16	0.7	tcctcggtGGCaggcaggtcctcgcac
384_R	384	R	gaggacctgcctggcXCCgaggatttt	27	64.3	65.8	2	15	0.63	aaaatcctcGGCgccaggcaggtcctc
385_R	385	R	gacctgcctggcaccGXXgattttgtg	27	62.6	65.8	2	15	0.63	cacaaaatcGGCggtgccaggcaggtc
386_R	386	R	ctgcctggcaccgagGXTtttgtggg	26	64.2	65.8	2	15	0.65	cccacaaaAGCctcggtgccaggcag
387_R	387	R	cctggcaccgaggatXXTgtgggacac	27	64.2	67.3	3	15	0.67	gtgtcccacAGCatcctcggtgccagg
388_R	388	R	cctggcaccgaggattttGXXggaca	26	60.8	64.3	3	18	0.62	tgtccGGCaaaatcctcggtgccagg
389_R	389	R	caccgaggattttgtgGXXcaccagggaac	30	64.3	67.1	2	16	0.6	gttccctggtgGGCcacaaaatcctcggtg
390_R	390	R	gaggattttgtgggaXXCcagggaaccgtg	30	64.3	67.1	2	15	0.6	cacggttccctgGGCtcccacaaaatcctc
391_R	391	R	ggattttgtgggacacXXXggaaccgtg	28	61	65.8	3	16	0.61	cacggttccGGCgtgtcccacaaaatcc
392_R	392	R	gattttgtgggacaccagGXXaccgtgccta	31	64.3	67	2	18	0.58	taggcacggtGGCctggtgtcccacaaaatc
393_R	393	R	gtgggacaccagggaXCCgtgcctag	26	65.9	67.4	2	15	0.69	ctaggcacGGCtccctggtgtcccac
394_R	394	R	ggacaccagggaaccGXXcctagcga	26	64.2	67.4	3	15	0.69	tcgctaggGGCggttccctggtgtcc
395_R	395	R	caccagggaaccgtgXCTagcgacaaca	28	64.3	65.8	2	15	0.61	tgttgtcgctAGCcacggttccctggtg
396_R	396	R	cagggaaccgtgcctXXCgacaaca	25	60.6	64.2	2	15	0.64	tgttgtcGGCaggcacggttccctg
397_R	397	R	ggaaccgtgcctagcGXCaacatcga	26	62.6	64.3	3	15	0.62	tcgatgttGGCgctaggcacggttcc
398_R	398	R	gaaccgtgcctagcgacXXCatcgatagcc	30	65.8	68.5	2	17	0.63	ggctatcgatGGCgtcgctaggcacggttc
399_R	399	R	gtgcctagcgacaacXXCgatagcca	26	60.8	64.3	2	15	0.62	tggctatcGGCgttgtcgctaggcac
400_R	400	R	cctagcgacaacatcGXTagccagggcag	29	65.8	67.2	3	15	0.62	ctgccctggctAGCgatgttgtcgctagg
401_R	401	R	ctagcgacaacatcgatXXCcagggcagaaa	31	62.9	65.7	2	17	0.55	tttctgccctgGGCatcgatgttgtcgctag
402_R	402	R	gacaacatcgatagcXXXggcagaaactgca	31	61.4	65.7	2	15	0.55	tgcagtttctgccGGCgctatcgatgttgtc
403_R	403	R	caacatcgatagccagGXCagaaactgca	29	61.4	62.9	2	16	0.52	tgcagtttctGGCctggctatcgatgttg
404_R	404	R	catcgatagccagggcXXXaactgcag	27	60.8	65.8	2	16	0.63	ctgcagttGGCgccctggctatcgatg
405_R	405	R	gatagccagggcagaXXCtgcagcacc	27	64.2	67.3	2	15	0.67	ggtgctgcaGGCtctgccctggctatc
406_R	406	R	gatagccagggcagaaacXXCagcacc	27	62.6	65.8	2	18	0.63	ggtgctGGCgtttctgccctggctatc
407_R	407	R	cagggcagaaactgcXXCaccaacgacag	29	64.3	67.2	2	15	0.62	ctgtcgttggtGGCgcagtttctgccctg
408_R	408	R	cagggcagaaactgcagcXCCaacgacagc	30	67.2	68.5	2	18	0.63	gctgtcgttGGCgctgcagtttctgccctg
409_R	409	R	cagaaactgcagcaccXXCgacagcctg	28	64.3	67.2	2	16	0.64	caggctgtcGGCggtgctgcagtttctg
410_R	410	R	gaaactgcagcaccaacGXCagcctgct	28	64.3	65.8	2	17	0.61	agcaggctGGCgttggtgctgcagtttc
411_R	411	R	ctgcagcaccaacgacXXCctgctgt	26	62.5	65.8	2	16	0.65	acagcagGGCgtcgttggtgctgcag
412_R	412	R	gcagcaccaacgacagcXXXctgtg	25	60.4	65.9	3	17	0.68	cacagGGCgctgtcgttggtgctgc
413_R	413	R	cagcaccaacgacagcctgXXXtgaac	27	60.8	65.8	2	19	0.63	gttcaGGCcaggctgtcgttggtgctg
				length	Tm	Tmfull	GC clamp	AnnLenF	GCcontent
min				23	60.1	61.6	2	15	0.45
max				37	69.5	71.6	3	23	0.77
average				28.6456	63.5995	66.6172	2.1335	16.3034	0.618301
total				11426

## Sheet: sequence
coding sequence with flanking region
cacgagggacacagactgggaaaacctggactcggaggatccggtaccatgggccaacctggaaatggcagcgcctttctgctggcccctaacagatctcacgcccctgatcacgatgtgacccagcagagggatgaagtgtgggttgtcggcatgggcatcgtgatgagcctgatcgtgctggccatcgtgttcggcaacgtgctggtcatcaccgccattgccaagttcgagagactgcagaccgtgaccaactacttcatcaccagcctggcctgcgccgatctggttatgggacttgccgtggtgccttttggcgccgctcacatcctgatgaagatgtggaccttcggcaacttttggtgcgagttctggaccagcatcgacgtgctgtgtgtg…
